# Supplementary material for: Persistent ciprofloxacin exposure induced the transformation of Klebsiella pneumoniae small colony variant into mucous phenotype
Source: Front Cell Infect Microbiol. 2023 Oct 19;13:1259296. doi: 10.3389/fcimb.2023.1259296 (PMC10625421; doi:10.3389/fcimb.2023.1259296)
Supplement: Supplementary file 1 [file DataSheet_1.csv]

Gene ID	Location	Sample Name	Hit ID	TCDB Description	TCDB Family	TCDB Subclass	TCDB Class	Identity(%)	Coverage(%)	Evalue	Score
gene0012	Chromosome	KPN_SCV	2.A.1.14.7	D-galactonate transporter - Escherichia coli.	The Major Facilitator Superfamily (MFS)	Porters(uniporters,symporters,antiporters)	Electrochemical Potential-driven Transporters	93.3	100	3.5E-234	2084
gene0018	Chromosome	KPN_SCV	2.A.81.1.5	Putative transport protein YidE OS=Escherichia coli (strain 55989 / EAEC) GN=yidE PE=3 SV=1	The Aspartate:Alanine Exchanger (AAEx) Family	Porters(uniporters,symporters,antiporters)	Electrochemical Potential-driven Transporters	85.3	99.82	1.2E-263	2339
gene0020	Chromosome	KPN_SCV	4.A.1.1.10	PTS system alpha-glucoside-specific EIICB component [Includes: Alpha- glucoside permease IIC component (PTS system alpha-glucoside-specific EIIC component); Alpha-glucoside-specific phosphotransferase enzyme IIB component (EC 2.7.1.69)	The PTS Glucose-Glucoside (Glc) Family	Phosphotransfer-driven Group Translocators(PTS)	Group Translocators	99.8	100	4.6E-308	2722
gene0022	Chromosome	KPN_SCV	9.B.51.1.1	Inner membrane protein YidH OS=Escherichia coli (strain K12) GN=yidH PE=1 SV=1	The Uncharacterized DUF202/YidH (YidH) Family	Putative transport proteins	Incompletely Characterized Transport Systems	82.6	100	2.4E-49	485
gene0026	Chromosome	KPN_SCV	2.A.8.1.5	DsdX permease - Escherichia coli (strain K12).	The Gluconate:H<sup>+</sup> Symporter (GntP) Family	Porters(uniporters,symporters,antiporters)	Electrochemical Potential-driven Transporters	89.9	100	8.7E-212	1891
gene0028	Chromosome	KPN_SCV	2.A.1.2.9	Multidrug resistance protein D - Escherichia coli.	The Major Facilitator Superfamily (MFS)	Porters(uniporters,symporters,antiporters)	Electrochemical Potential-driven Transporters	88.6	100	6.1E-193	1728
gene0029	Chromosome	KPN_SCV	2.A.7.31.3	Transporter, dme family OS=Rhizobium tropici CIAT 899 GN=RTCIAT899_CH06680 PE=4 SV=1	The Drug/Metabolite Transporter (DMT) Superfamily	Porters(uniporters,symporters,antiporters)	Electrochemical Potential-driven Transporters	48	99.64	1.1E-58	569
gene0037	Chromosome	KPN_SCV	2.A.1.4.4	Regulatory protein uhpC - Escherichia coli.	The Major Facilitator Superfamily (MFS)	Porters(uniporters,symporters,antiporters)	Electrochemical Potential-driven Transporters	88.6	99.32	6.8E-233	2073
gene0038	Chromosome	KPN_SCV	2.A.1.4.1	Hexose phosphate transport protein - Escherichia coli.	The Major Facilitator Superfamily (MFS)	Porters(uniporters,symporters,antiporters)	Electrochemical Potential-driven Transporters	95	100	4.2E-249	2213
gene0042	Chromosome	KPN_SCV	2.A.1.2.26	Purine ribonucleoside efflux pump nepI - Escherichia coli.	The Major Facilitator Superfamily (MFS)	Porters(uniporters,symporters,antiporters)	Electrochemical Potential-driven Transporters	81.8	95.72	3.5E-164	1480
gene0046	Chromosome	KPN_SCV	3.A.1.11.5	PHNS - Salmonella typhimurium.	The ATP-binding Cassette (ABC) Superfamily	P-P-bond-hydrolysis-driventransporters	Primary Active Transporters	79.8	100	1.4E-156	1414
gene0047	Chromosome	KPN_SCV	3.A.1.11.5	PHNS - Salmonella typhimurium.	The ATP-binding Cassette (ABC) Superfamily	P-P-bond-hydrolysis-driventransporters	Primary Active Transporters	86.2	99.73	6.0E-182	1633
gene0048	Chromosome	KPN_SCV	3.A.1.11.5	PHNS - Salmonella typhimurium.	The ATP-binding Cassette (ABC) Superfamily	P-P-bond-hydrolysis-driventransporters	Primary Active Transporters	86.7	100	1.6E-129	1180
gene0049	Chromosome	KPN_SCV	3.A.1.11.5	PHNS - Salmonella typhimurium.	The ATP-binding Cassette (ABC) Superfamily	P-P-bond-hydrolysis-driventransporters	Primary Active Transporters	82.3	100	5.7E-118	1080
gene0050	Chromosome	KPN_SCV	1.B.3.1.1	MALTOPORIN PRECURSOR (MALTOSE-INDUCIBLE PORIN) (LAMBDA RECEPTOR PROTEIN) - Escherichia coli.	The Sugar Porin (SP) Family	Beta-Barrel Porins	Channels/Pores	24.1	79.52	1.5E-17	216
gene0051	Chromosome	KPN_SCV	4.A.3.2.6	PTS system, cellobiose-specific IIA component OS=Vibrio cholerae GN=VC_1283 PE=4 SV=1	The PTS Lactose-N,N'-Diacetylchitobiose-��-glucoside (Lac) Family	Phosphotransfer-driven Group Translocators(PTS)	Group Translocators	53.1	98	8.4E-22	247
gene0052	Chromosome	KPN_SCV	4.A.3.2.6	PTS system, cellobiose-specific IIA component OS=Vibrio cholerae GN=VC_1283 PE=4 SV=1	The PTS Lactose-N,N'-Diacetylchitobiose-��-glucoside (Lac) Family	Phosphotransfer-driven Group Translocators(PTS)	Group Translocators	47.6	95.91	1.2E-128	1174
gene0053	Chromosome	KPN_SCV	4.A.3.2.6	PTS system, cellobiose-specific IIA component OS=Vibrio cholerae GN=VC_1283 PE=4 SV=1	The PTS Lactose-N,N'-Diacetylchitobiose-��-glucoside (Lac) Family	Phosphotransfer-driven Group Translocators(PTS)	Group Translocators	47	96.15	3.1E-19	225
gene0055	Chromosome	KPN_SCV	2.A.1.15.1	4-hydroxybenzoate transporter - Pseudomonas putida.	The Major Facilitator Superfamily (MFS)	Porters(uniporters,symporters,antiporters)	Electrochemical Potential-driven Transporters	45.7	93.2	1.1E-100	933
gene0063	Chromosome	KPN_SCV	2.A.7.3.12	Uncharacterized inner membrane transporter yicL OS=Escherichia coli (strain K12) GN=yicL PE=1 SV=1	The Drug/Metabolite Transporter (DMT) Superfamily	Porters(uniporters,symporters,antiporters)	Electrochemical Potential-driven Transporters	83.6	99.33	1.6E-132	1206
gene0064	Chromosome	KPN_SCV	4.A.1.2.7	acid porter, MurP (YfeV) - Escherichia coli.	The PTS Glucose-Glucoside (Glc) Family	Phosphotransfer-driven Group Translocators(PTS)	Group Translocators	66.5	99.79	9.4E-172	1546
gene0066	Chromosome	KPN_SCV	2.A.1.2.100	Drug resistance transporter, Bcr/CflA subfamily OS=Staphylococcus aureus GN=tcaB PE=4 SV=1	The Major Facilitator Superfamily (MFS)	Porters(uniporters,symporters,antiporters)	Electrochemical Potential-driven Transporters	37.4	90.44	1.1E-53	527
gene0067	Chromosome	KPN_SCV	2.A.6.2.19	EefC outer membrane protein - Enterobacter aerogenes (Aerobacter aerogenes).	The Resistance-Nodulation-Cell Division (RND) Superfamily	Porters(uniporters,symporters,antiporters)	Electrochemical Potential-driven Transporters	96.9	100	3.0E-236	2102
gene0068	Chromosome	KPN_SCV	2.A.6.2.19	EefC outer membrane protein - Enterobacter aerogenes (Aerobacter aerogenes).	The Resistance-Nodulation-Cell Division (RND) Superfamily	Porters(uniporters,symporters,antiporters)	Electrochemical Potential-driven Transporters	98	100	0	4875
gene0069	Chromosome	KPN_SCV	2.A.6.2.19	EefC outer membrane protein - Enterobacter aerogenes (Aerobacter aerogenes).	The Resistance-Nodulation-Cell Division (RND) Superfamily	Porters(uniporters,symporters,antiporters)	Electrochemical Potential-driven Transporters	96.3	100	3.3E-196	1756
gene0072	Chromosome	KPN_SCV	2.A.1.3.32	LanJ OS=Streptomyces cyanogenus GN=lanJ PE=4 SV=1	The Major Facilitator Superfamily (MFS)	Porters(uniporters,symporters,antiporters)	Electrochemical Potential-driven Transporters	37.4	98.79	4.5E-92	859
gene0078	Chromosome	KPN_SCV	3.A.1.24.1	D-methionine-binding lipoprotein MetQ precursor - Escherichia coli.	The ATP-binding Cassette (ABC) Superfamily	P-P-bond-hydrolysis-driventransporters	Primary Active Transporters	65	97.77	8.7E-98	906
gene0089	Chromosome	KPN_SCV	2.A.2.3.4	Inner membrane symporter yicJ - Escherichia coli.	The Glycoside-Pentoside-Hexuronide (GPH):Cation Symporter Family	Porters(uniporters,symporters,antiporters)	Electrochemical Potential-driven Transporters	86	98.71	1.4E-233	2079
gene0093	Chromosome	KPN_SCV	4.A.1.1.18	Pts system, iibc components OS=Borrelia burgdorferi (strain ATCC 35210 / B31 / CIP 102532 / DSM 4680) GN=BB_0645 PE=4 SV=1	The PTS Glucose-Glucoside (Glc) Family	Phosphotransfer-driven Group Translocators(PTS)	Group Translocators	33.3	97.69	8.6E-78	736
gene0095	Chromosome	KPN_SCV	2.A.40.4.2	Putative purine permease yicE - Escherichia coli.	The Nucleobase/Ascorbate Transporter (NAT) or Nucleobase:Cation Symporter-2 (NCS2) Family	Porters(uniporters,symporters,antiporters)	Electrochemical Potential-driven Transporters	93.7	99.78	1.2E-235	2097
gene0096	Chromosome	KPN_SCV	2.A.27.1.1	Sodium/glutamate symport carrier protein - Escherichia coli.	The Glutamate:Na<sup>+</sup> Symporter (ESS) Family	Porters(uniporters,symporters,antiporters)	Electrochemical Potential-driven Transporters	87.2	99.75	1.1E-186	1674
gene0098	Chromosome	KPN_SCV	1.A.8.1.1	Glycerol uptake facilitator protein - Escherichia coli.	The Major Intrinsic Protein (MIP) Family	Alpha-Type Channels	Channels/Pores	86.9	100	1.6E-142	1292
gene0100	Chromosome	KPN_SCV	3.A.1.6.1	Sulfate transport system permease protein cysW - Escherichia coli.	The ATP-binding Cassette (ABC) Superfamily	P-P-bond-hydrolysis-driventransporters	Primary Active Transporters	92.7	100	1.3E-180	1621
gene0105	Chromosome	KPN_SCV	9.B.124.2.2	Uncharacterized protein OS=Escherichia coli O45:K1 (strain S88 / ExPEC) GN=yiiR PE=4 SV=1	The DUF805 or PF05656 (DUF805) Family	Putative transport proteins	Incompletely Characterized Transport Systems	80.1	99.3	1.0E-65	627
gene0108	Chromosome	KPN_SCV	3.A.11.1.5	putative ATP-dependent DNA helicase [Candidatus Saccharibacteria bacterium GW2011_GWC2_44_17]	The Bacterial Competence-related DNA Transformation Transporter (DNA-T) Family	P-P-bond-hydrolysis-driventransporters	Primary Active Transporters	39.7	95.67	3.4E-114	1051
gene0114	Chromosome	KPN_SCV	1.A.62.2.3	UPF0126 inner membrane protein YicG OS=Escherichia coli (strain K12) GN=yicG PE=1 SV=1	The Homotrimeric Cation Channel (TRIC) Family	Alpha-Type Channels	Channels/Pores	85.9	100	9.6E-97	896
gene0115	Chromosome	KPN_SCV	2.A.49.6.4	Chloride channel OS=Halobacterium salinarum (strain ATCC 700922 / JCM 11081 / NRC-1) GN=clc PE=4 SV=1	The Chloride Carrier/Channel (ClC) Family	Porters(uniporters,symporters,antiporters)	Electrochemical Potential-driven Transporters	29.3	89.9	7.3E-19	227
gene0121	Chromosome	KPN_SCV	3.A.1.105.15	ABC-2 type transporter OS=Escherichia coli (strain B / BL21-DE3) GN=ybhS PE=4 SV=1	The ATP-binding Cassette (ABC) Superfamily	P-P-bond-hydrolysis-driventransporters	Primary Active Transporters	44.1	69.18	4.3E-53	521
gene0122	Chromosome	KPN_SCV	3.A.1.105.20	ABC-type multidrug transporter permease protein OS=Bdellovibrio bacteriovorus (strain ATCC 15356 / DSM 50701 / NCIB 9529 / HD100) GN=Bd1879 PE=4 SV=1	The ATP-binding Cassette (ABC) Superfamily	P-P-bond-hydrolysis-driventransporters	Primary Active Transporters	28.5	99.18	3.0E-37	385
gene0134	Chromosome	KPN_SCV	4.D.1.3.2	UDP-glucose--lipooligosaccharideglucosyltransferase involved in cell wall biogenesis OS=Haemophilus parasuis serovar 5 (strain SH0165) GN=igtF PE=4 SV=1	The Putative Vectorial Glycosyl Polymerization (VGP) Family	Polysaccharide Synthase/Exporters	Group Translocators	47.1	93.8	4.8E-61	589
gene0161	Chromosome	KPN_SCV	2.A.14.1.1	L-LACTATE PERMEASE - Escherichia coli.	The Lactate Permease (LctP) Family	Porters(uniporters,symporters,antiporters)	Electrochemical Potential-driven Transporters	92.9	100	2.0E-290	2570
gene0166	Chromosome	KPN_SCV	4.A.2.1.2	PTS SYSTEM, MANNITOL-SPECIFIC IIABC COMPONENT (EIIABC-MTL) (MANNITOL- PERMEASE IIABC COMPONENT) (PHOSPHOTRANSFERASE ENZYME II, ABC COMPONENT) (EC 2.7.1.69) (EII-MTL) - Escherichia coli.	The PTS Fructose-Mannitol (Fru) Family	Phosphotransfer-driven Group Translocators(PTS)	Group Translocators	94.8	99.69	0	2968
gene0167	Chromosome	KPN_SCV	9.B.32.1.1	Uncharacterized protein yibI OS=Escherichia coli (strain K12) GN=yibI PE=4 SV=1	The DUF3302 or Pfam11742 (YibI) Family	Putative transport proteins	Incompletely Characterized Transport Systems	72.7	99.18	3.6E-43	432
gene0168	Chromosome	KPN_SCV	8.A.1.1.4	Inner membrane protein yiaV OS=Escherichia coli (strain K12) GN=yiaV PE=1 SV=1	The Membrane Fusion Protein (MFP) Family	Auxiliary transport proteins	Accessory Factors Involved in Transport	77.2	100	2.9E-163	1472
gene0172	Chromosome	KPN_SCV	5.A.3.11.1	Molybdenum enzyme, medium subunit,related to phenylacetyl-CoA: acceptor oxidoreductase - Azoarcus sp. (strain EbN1).	The Prokaryotic Molybdopterin-containing Oxidoreductase (PMO) Family	Transmembrane 2-electron transfer carriers	Transmembrane Electron Carriers	30.7	83.23	1.4E-15	195
gene0174	Chromosome	KPN_SCV	8.A.9.1.3	Alpha-amylase SusG OS=Bacteroides thetaiotaomicron (strain ATCC 29148 / DSM 2079 / NCTC 10582 / E50 / VPI-5482) OX=226186 GN=susG PE=1 SV=1	The rBAT Transport Accessory Protein (rBAT) Family	Auxiliary transport proteins	Accessory Factors Involved in Transport	50	13.88	2.6E-18	224
gene0177	Chromosome	KPN_SCV	3.A.1.2.4	Xylose transport system permease protein xylH - Escherichia coli.	The ATP-binding Cassette (ABC) Superfamily	P-P-bond-hydrolysis-driventransporters	Primary Active Transporters	86.8	100	5.2E-184	1651
gene0178	Chromosome	KPN_SCV	3.A.1.2.4	Xylose transport system permease protein xylH - Escherichia coli.	The ATP-binding Cassette (ABC) Superfamily	P-P-bond-hydrolysis-driventransporters	Primary Active Transporters	87.7	100	3.1E-261	2318
gene0179	Chromosome	KPN_SCV	3.A.1.2.4	Xylose transport system permease protein xylH - Escherichia coli.	The ATP-binding Cassette (ABC) Superfamily	P-P-bond-hydrolysis-driventransporters	Primary Active Transporters	89.7	100	2.3E-164	1481
gene0182	Chromosome	KPN_SCV	9.B.44.1.1	Inner membrane protein yiaA - Escherichia coli.	The YiaA-YiaB (YiaAB) Family	Putative transport proteins	Incompletely Characterized Transport Systems	44.8	85.37	9.3E-23	256
gene0183	Chromosome	KPN_SCV	9.B.44.1.1	Inner membrane protein yiaA - Escherichia coli.	The YiaA-YiaB (YiaAB) Family	Putative transport proteins	Incompletely Characterized Transport Systems	82.7	86.39	1.7E-58	565
gene0184	Chromosome	KPN_SCV	9.B.97.1.1	Inner membrane protein yiaH OS=Escherichia coli (strain K12) GN=yiaH PE=1 SV=1	The Acyltransferase-3/Putative Acetyl-CoA Transporter (ATAT) Family	Putative transport proteins	Incompletely Characterized Transport Systems	71.3	100	1.9E-139	1266
gene0188	Chromosome	KPN_SCV	1.E.53.1.2	Protein HokA OS=Escherichia coli (strain K12) GN=hokA PE=1 SV=1	The Toxic Hok/Gef Protein (Hok/Gef) Family	Holins	Channels/Pores	64	100	9.4E-14	175
gene0189	Chromosome	KPN_SCV	3.A.1.120.2	Tylosin resistance ATP-binding protein tlrC - Streptomyces fradiae.	The ATP-binding Cassette (ABC) Superfamily	P-P-bond-hydrolysis-driventransporters	Primary Active Transporters	28.7	93.32	6.3E-39	401
gene0192	Chromosome	KPN_SCV	2.A.1.15.1	4-hydroxybenzoate transporter - Pseudomonas putida.	The Major Facilitator Superfamily (MFS)	Porters(uniporters,symporters,antiporters)	Electrochemical Potential-driven Transporters	55.4	95.57	6.7E-127	1159
gene0195	Chromosome	KPN_SCV	2.A.1.14.8	PHTHALATE TRANSPORTER - Burkholderia cepacia (Pseudomonas cepacia).	The Major Facilitator Superfamily (MFS)	Porters(uniporters,symporters,antiporters)	Electrochemical Potential-driven Transporters	26.3	96.24	2.7E-37	386
gene0199	Chromosome	KPN_SCV	9.B.186.1.1	Probable lipoprotein YiaD OS=Escherichia coli (strain K12) GN=yiaD PE=1 SV=2	The Putative Lipoprotein Supressor of a ts bamD mutant, YiaD (YiaD) Family	Putative transport proteins	Incompletely Characterized Transport Systems	89.5	99.55	1.9E-103	954
gene0200	Chromosome	KPN_SCV	5.A.3.4.3	Biotin sulfoxide reductase (EC 1.-.-.-) (BDS reductase) (BSO reductase) - Escherichia coli.	The Prokaryotic Molybdopterin-containing Oxidoreductase (PMO) Family	Transmembrane 2-electron transfer carriers	Transmembrane Electron Carriers	83	100	0	3526
gene0204	Chromosome	KPN_SCV	2.A.1.11.3	Inner membrane protein yhjX OS=Escherichia coli (strain K12) GN=yhjX PE=1 SV=1	The Major Facilitator Superfamily (MFS)	Porters(uniporters,symporters,antiporters)	Electrochemical Potential-driven Transporters	89	99.75	2.0E-191	1715
gene0206	Chromosome	KPN_SCV	1.A.4.7.1	Ion channel NompC - Danio rerio (Zebrafish) (Brachydanio rerio).	The Transient Receptor Potential Ca<sup>2+</sup> Channel (TRP-CC) Family	Alpha-Type Channels	Channels/Pores	26.4	79.96	1.5E-9	147
gene0208	Chromosome	KPN_SCV	3.A.1.5.27	Heme-binding protein A OS=Haemophilus influenzae GN=hbpA PE=1 SV=2	The ATP-binding Cassette (ABC) Superfamily	P-P-bond-hydrolysis-driventransporters	Primary Active Transporters	55.5	96.64	4.0E-171	1541
gene0209	Chromosome	KPN_SCV	3.A.1.5.39	Periplasmic dipeptide transport protein OS=Pseudomonas aeruginosa MH38 GN=dppA5 PE=4 SV=1	The ATP-binding Cassette (ABC) Superfamily	P-P-bond-hydrolysis-driventransporters	Primary Active Transporters	65.5	100	6.8E-124	1132
gene0210	Chromosome	KPN_SCV	3.A.1.5.27	Heme-binding protein A OS=Haemophilus influenzae GN=hbpA PE=1 SV=2	The ATP-binding Cassette (ABC) Superfamily	P-P-bond-hydrolysis-driventransporters	Primary Active Transporters	61.5	95.33	2.7E-100	928
gene0211	Chromosome	KPN_SCV	3.A.1.5.27	Heme-binding protein A OS=Haemophilus influenzae GN=hbpA PE=1 SV=2	The ATP-binding Cassette (ABC) Superfamily	P-P-bond-hydrolysis-driventransporters	Primary Active Transporters	74.8	99.39	1.1E-139	1268
gene0212	Chromosome	KPN_SCV	3.A.1.5.27	Heme-binding protein A OS=Haemophilus influenzae GN=hbpA PE=1 SV=2	The ATP-binding Cassette (ABC) Superfamily	P-P-bond-hydrolysis-driventransporters	Primary Active Transporters	76.1	96.44	2.7E-141	1282
gene0215	Chromosome	KPN_SCV	4.D.3.1.13	cellulose synthase catalytic subunit (UDP-forming) [Komagataeibacter europaeus]	The Glycan Glucosyl Transferase (OpgH) Family	Polysaccharide Synthase/Exporters	Group Translocators	47.6	94.88	1.0E-177	1599
gene0216	Chromosome	KPN_SCV	4.D.3.1.6	Endoglucanase OS=Escherichia coli (strain K12) GN=bcsZ PE=1 SV=1	The Glycan Glucosyl Transferase (OpgH) Family	Polysaccharide Synthase/Exporters	Group Translocators	28	93.96	1.8E-69	666
gene0217	Chromosome	KPN_SCV	1.B.55.3.1	Cellulose synthase operon protein C OS=Escherichia coli (strain K12) GN=bcsC PE=1 SV=3	The Poly Acetyl Glucosamine Porin (PgaA) Family	Beta-Barrel Porins	Channels/Pores	33.6	21.11	7.6E-33	352
gene0219	Chromosome	KPN_SCV	4.D.3.1.6	Endoglucanase OS=Escherichia coli (strain K12) GN=bcsZ PE=1 SV=1	The Glycan Glucosyl Transferase (OpgH) Family	Polysaccharide Synthase/Exporters	Group Translocators	30	76.28	2.2E-26	291
gene0220	Chromosome	KPN_SCV	9.B.275.1.1	Cellulose biosynthesis protein BcsG OS=Escherichia coli (strain K12) GN=bcsG PE=4 SV=1	The Phosphoethanolamine Transferase (PEAT) Family	Putative transport proteins	Incompletely Characterized Transport Systems	74.6	99.28	1.5E-253	2252
gene0225	Chromosome	KPN_SCV	4.D.3.1.6	Endoglucanase OS=Escherichia coli (strain K12) GN=bcsZ PE=1 SV=1	The Glycan Glucosyl Transferase (OpgH) Family	Polysaccharide Synthase/Exporters	Group Translocators	82.9	99.66	0	3876
gene0226	Chromosome	KPN_SCV	4.D.3.1.6	Endoglucanase OS=Escherichia coli (strain K12) GN=bcsZ PE=1 SV=1	The Glycan Glucosyl Transferase (OpgH) Family	Polysaccharide Synthase/Exporters	Group Translocators	73.4	98.7	0	2936
gene0227	Chromosome	KPN_SCV	4.D.3.1.6	Endoglucanase OS=Escherichia coli (strain K12) GN=bcsZ PE=1 SV=1	The Glycan Glucosyl Transferase (OpgH) Family	Polysaccharide Synthase/Exporters	Group Translocators	72	99.73	3.0E-165	1489
gene0228	Chromosome	KPN_SCV	1.B.55.3.1	Cellulose synthase operon protein C OS=Escherichia coli (strain K12) GN=bcsC PE=1 SV=3	The Poly Acetyl Glucosamine Porin (PgaA) Family	Beta-Barrel Porins	Channels/Pores	67.4	100	0	4038
gene0229	Chromosome	KPN_SCV	9.B.34.1.5	Diguanylate cyclase (GGDEF) domain-containing protein OS=Bacillus cereus HuA2-4 GN=IG7_01488 PE=4 SV=1	The Kinase/Phosphatase/Cyclic-GMP Synthase/Cyclic di-GMP Hydrolase (KPSH) Family	Putative transport proteins	Incompletely Characterized Transport Systems	27.4	65.27	6.6E-46	462
gene0230	Chromosome	KPN_SCV	2.A.23.1.7	Aerobic C4-dicarboxylate transport protein OS=Escherichia coli (strain K12) GN=dctA PE=1 SV=1	The Dicarboxylate/Amino Acid:Cation (Na<sup>+</sup> or H<sup>+</sup>) Symporter (DAACS) Family	Porters(uniporters,symporters,antiporters)	Electrochemical Potential-driven Transporters	93.7	100	3.0E-217	1938
gene0233	Chromosome	KPN_SCV	9.B.121.1.1	Uncharacterized protein yhjG OS=Escherichia coli (strain K12) GN=yhjG PE=4 SV=3	The AsmA (AsmA) Family	Putative transport proteins	Incompletely Characterized Transport Systems	72.1	98.76	2.1E-138	1257
gene0234	Chromosome	KPN_SCV	9.B.121.1.1	Uncharacterized protein yhjG OS=Escherichia coli (strain K12) GN=yhjG PE=4 SV=3	The AsmA (AsmA) Family	Putative transport proteins	Incompletely Characterized Transport Systems	83	99.45	1.1E-172	1553
gene0235	Chromosome	KPN_SCV	2.A.1.6.10	Inner membrane metabolite transport protein yhjE OS=Escherichia coli (strain K12) GN=yhjE PE=1 SV=1	The Major Facilitator Superfamily (MFS)	Porters(uniporters,symporters,antiporters)	Electrochemical Potential-driven Transporters	92.7	100	3.2E-222	1981
gene0236	Chromosome	KPN_SCV	9.B.126.1.1	Inner membrane protein yhjD OS=Escherichia coli (strain K12) GN=yhjD PE=1 SV=1	The Putative Lipid IV Exporter (YhjD) Family	Putative transport proteins	Incompletely Characterized Transport Systems	83	99.42	5.8E-155	1400
gene0248	Chromosome	KPN_SCV	2.A.17.1.3	Inner membrane transporter yhiP - Escherichia coli (strain K12).	The Proton-dependent Oligopeptide Transporter (POT/PTR) Family	Porters(uniporters,symporters,antiporters)	Electrochemical Potential-driven Transporters	88.7	99.59	1.2E-249	2218
gene0250	Chromosome	KPN_SCV	9.B.4.1.1	Universal stress protein B - Escherichia coli.	The Universal Stress Protein-B (UspB) Family	Putative transport proteins	Incompletely Characterized Transport Systems	95.5	100	2.8E-58	562
gene0251	Chromosome	KPN_SCV	2.A.20.1.1	Low-affinity inorganic phosphate transporter 1 - Escherichia coli.	The Inorganic Phosphate Transporter (PiT) Family	Porters(uniporters,symporters,antiporters)	Electrochemical Potential-driven Transporters	88.4	100	7.9E-246	2185
gene0253	Chromosome	KPN_SCV	1.A.26.1.4	MGTE PROTEIN - Providencia stuartii.	The Mg<sup>2+</sup> Transporter-E (MgtE) Family	Alpha-Type Channels	Channels/Pores	58.2	93.47	3.6E-93	867
gene0255	Chromosome	KPN_SCV	3.A.1.5.3	Nickel transport system permease protein nikC - Escherichia coli.	The ATP-binding Cassette (ABC) Superfamily	P-P-bond-hydrolysis-driventransporters	Primary Active Transporters	66	95.44	1.4E-87	818
gene0256	Chromosome	KPN_SCV	3.A.1.5.3	Nickel transport system permease protein nikC - Escherichia coli.	The ATP-binding Cassette (ABC) Superfamily	P-P-bond-hydrolysis-driventransporters	Primary Active Transporters	66.1	98.82	7.7E-88	820
gene0257	Chromosome	KPN_SCV	3.A.1.5.3	Nickel transport system permease protein nikC - Escherichia coli.	The ATP-binding Cassette (ABC) Superfamily	P-P-bond-hydrolysis-driventransporters	Primary Active Transporters	81.6	98.19	1.1E-127	1164
gene0258	Chromosome	KPN_SCV	3.A.1.5.3	Nickel transport system permease protein nikC - Escherichia coli.	The ATP-binding Cassette (ABC) Superfamily	P-P-bond-hydrolysis-driventransporters	Primary Active Transporters	82.8	100	6.5E-145	1313
gene0259	Chromosome	KPN_SCV	3.A.1.5.3	Nickel transport system permease protein nikC - Escherichia coli.	The ATP-binding Cassette (ABC) Superfamily	P-P-bond-hydrolysis-driventransporters	Primary Active Transporters	73.4	100	3.1E-224	1999
gene0264	Chromosome	KPN_SCV	4.D.1.1.13	Undecaprenyl-phosphate 4-deoxy-4-formamido-L-arabinose transferase OS=Escherichia coli (strain K12) GN=arnC PE=1 SV=1	The Putative Vectorial Glycosyl Polymerization (VGP) Family	Polysaccharide Synthase/Exporters	Group Translocators	83.7	99.39	1.2E-154	1397
gene0267	Chromosome	KPN_SCV	9.B.142.2.2	Undecaprenyl phosphate-alpha-4-amino-4-deoxy-L-arabinose arabinosyl transferase OS=Enterobacter cloacae EcWSU1 GN=arnT PE=3 SV=1	The Integral membrane Glycosyltransferase family 39 (GT39) Family	Putative transport proteins	Incompletely Characterized Transport Systems	70.4	100	1.4E-240	2140
gene0268	Chromosome	KPN_SCV	2.A.7.22.2	Probable 4-amino-4-deoxy-L-arabinose-phosphoundecaprenol flippase subunit ArnE OS=Salmonella typhi GN=arnE PE=3 SV=2	The Drug/Metabolite Transporter (DMT) Superfamily	Porters(uniporters,symporters,antiporters)	Electrochemical Potential-driven Transporters	67.9	97.32	4.2E-38	388
gene0269	Chromosome	KPN_SCV	2.A.7.22.1	Probable 4-amino-4-deoxy-L-arabinose-phosphoundecaprenol flippase subunit ArnF OS=Escherichia coli (strain K12) GN=arnF PE=1 SV=2	The Drug/Metabolite Transporter (DMT) Superfamily	Porters(uniporters,symporters,antiporters)	Electrochemical Potential-driven Transporters	51.6	100	1.9E-26	288
gene0270	Chromosome	KPN_SCV	2.A.86.1.2	UPF0118 inner membrane protein yhhT OS=Escherichia coli (strain K12) GN=yhhT PE=1 SV=1	The Autoinducer-2 Exporter (AI-2E) Family (Formerly the PerM Family, TC #9.B.22)	Porters(uniporters,symporters,antiporters)	Electrochemical Potential-driven Transporters	81.7	100	6.7E-159	1434
gene0271	Chromosome	KPN_SCV	2.A.1.46.7	UPF0226 protein yhhS OS=Escherichia coli (strain K12) GN=yhhS PE=1 SV=2	The Major Facilitator Superfamily (MFS)	Porters(uniporters,symporters,antiporters)	Electrochemical Potential-driven Transporters	84.9	99.26	3.7E-185	1661
gene0272	Chromosome	KPN_SCV	9.B.357.1.1	Probable intracellular septation protein A OS=Escherichia coli (strain K12) OX=83333 GN=yciB PE=1 SV=1	The Bacterial Envelope Biogenesis (BEB) Family	Putative transport proteins	Incompletely Characterized Transport Systems	78.4	100	2.4E-75	711
gene0273	Chromosome	KPN_SCV	2.A.88.8.6	Putative membrane protein OS=Escherichia coli B171 GN=EcB171_3349 PE=4 SV=1	The Vitamin Uptake Transporter (VUT or ECF) Family	Porters(uniporters,symporters,antiporters)	Electrochemical Potential-driven Transporters	87.8	100	1.1E-106	982
gene0275	Chromosome	KPN_SCV	3.A.3.6.2	LEAD, CADMIUM, ZINC AND MERCURY TRANSPORTING ATPASE (EC 3.6.3.3) (EC 3.6.3.5) - Escherichia coli.	The P-type ATPase (P-ATPase) Superfamily	P-P-bond-hydrolysis-driventransporters	Primary Active Transporters	76.9	99.86	7.4E-301	2661
gene0280	Chromosome	KPN_SCV	3.A.5.1.1	Uncharacterized protein ybaA OS=Escherichia coli (strain K12) GN=ybaA PE=4 SV=1	The General Secretory Pathway (Sec) Family	P-P-bond-hydrolysis-driventransporters	Primary Active Transporters	76.9	100	9.0E-197	1762
gene0281	Chromosome	KPN_SCV	3.A.1.140.1	Cell division ATP-binding protein FtsE OS=Escherichia coli (strain K12) GN=ftsE PE=1 SV=1	The ATP-binding Cassette (ABC) Superfamily	P-P-bond-hydrolysis-driventransporters	Primary Active Transporters	93.2	100	5.3E-117	1071
gene0282	Chromosome	KPN_SCV	3.A.1.140.1	Cell division ATP-binding protein FtsE OS=Escherichia coli (strain K12) GN=ftsE PE=1 SV=1	The ATP-binding Cassette (ABC) Superfamily	P-P-bond-hydrolysis-driventransporters	Primary Active Transporters	84.4	100	2.1E-168	1516
gene0286	Chromosome	KPN_SCV	2.A.42.1.6	Permease for amino acids and related compounds, fa OS=Corynebacterium glutamicum (strain ATCC 13032 / DSM 20300 / JCM 1318 / LMG 3730 / NCIMB 10025) GN=cg0568 PE=4 SV=1	The Hydroxy/Aromatic Amino Acid Permease (HAAAP) Family	Porters(uniporters,symporters,antiporters)	Electrochemical Potential-driven Transporters	41.5	94.93	3.1E-78	739
gene0287	Chromosome	KPN_SCV	3.A.1.4.1	Leucine-specific binding protein precursor (LS-BP) (L-BP) - Escherichia coli.	The ATP-binding Cassette (ABC) Superfamily	P-P-bond-hydrolysis-driventransporters	Primary Active Transporters	95.6	85.28	1.3E-201	1803
gene0289	Chromosome	KPN_SCV	3.A.1.4.1	Leucine-specific binding protein precursor (LS-BP) (L-BP) - Escherichia coli.	The ATP-binding Cassette (ABC) Superfamily	P-P-bond-hydrolysis-driventransporters	Primary Active Transporters	90	100	3.0E-194	1739
gene0290	Chromosome	KPN_SCV	3.A.1.4.1	Leucine-specific binding protein precursor (LS-BP) (L-BP) - Escherichia coli.	The ATP-binding Cassette (ABC) Superfamily	P-P-bond-hydrolysis-driventransporters	Primary Active Transporters	97.1	100	2.7E-159	1437
gene0291	Chromosome	KPN_SCV	3.A.1.4.1	Leucine-specific binding protein precursor (LS-BP) (L-BP) - Escherichia coli.	The ATP-binding Cassette (ABC) Superfamily	P-P-bond-hydrolysis-driventransporters	Primary Active Transporters	94.6	100	5.7E-221	1970
gene0292	Chromosome	KPN_SCV	3.A.1.4.1	Leucine-specific binding protein precursor (LS-BP) (L-BP) - Escherichia coli.	The ATP-binding Cassette (ABC) Superfamily	P-P-bond-hydrolysis-driventransporters	Primary Active Transporters	97.3	100	1.5E-139	1266
gene0293	Chromosome	KPN_SCV	3.A.1.4.1	Leucine-specific binding protein precursor (LS-BP) (L-BP) - Escherichia coli.	The ATP-binding Cassette (ABC) Superfamily	P-P-bond-hydrolysis-driventransporters	Primary Active Transporters	94.9	100	7.3E-125	1139
gene0296	Chromosome	KPN_SCV	3.A.1.1.3	sn-glycerol-3-phosphate-binding periplasmic protein ugpB - Escherichia coli.	The ATP-binding Cassette (ABC) Superfamily	P-P-bond-hydrolysis-driventransporters	Primary Active Transporters	90	100	7.7E-237	2107
gene0297	Chromosome	KPN_SCV	3.A.1.1.3	sn-glycerol-3-phosphate-binding periplasmic protein ugpB - Escherichia coli.	The ATP-binding Cassette (ABC) Superfamily	P-P-bond-hydrolysis-driventransporters	Primary Active Transporters	93.2	100	3.8E-155	1401
gene0298	Chromosome	KPN_SCV	3.A.1.1.3	sn-glycerol-3-phosphate-binding periplasmic protein ugpB - Escherichia coli.	The ATP-binding Cassette (ABC) Superfamily	P-P-bond-hydrolysis-driventransporters	Primary Active Transporters	89.3	100	9.9E-137	1242
gene0299	Chromosome	KPN_SCV	3.A.1.1.3	sn-glycerol-3-phosphate-binding periplasmic protein ugpB - Escherichia coli.	The ATP-binding Cassette (ABC) Superfamily	P-P-bond-hydrolysis-driventransporters	Primary Active Transporters	88.7	99.72	3.7E-181	1626
gene0309	Chromosome	KPN_SCV	2.A.8.1.8	Low-affinity gluconate transporter OS=Escherichia coli (strain K12) GN=gntU PE=1 SV=1	The Gluconate:H<sup>+</sup> Symporter (GntP) Family	Porters(uniporters,symporters,antiporters)	Electrochemical Potential-driven Transporters	96	100	7.7E-226	2012
gene0320	Chromosome	KPN_SCV	9.B.104.1.1	Rhomboid protease glpG OS=Escherichia coli (strain K12) GN=glpG PE=1 SV=5	The Rhomboid Protease (Rhomboid) Family	Putative transport proteins	Incompletely Characterized Transport Systems	81.3	99.64	4.3E-137	1245
gene0322	Chromosome	KPN_SCV	9.B.159.6.7	Transcriptional regulator, LuxR family OS=Pseudomonas syringae pv. tomato (strain DC3000) GN=PSPTO_1151 PE=4 SV=1	The Inclusion Membrane Protein (IncA) Family	Putative transport proteins	Incompletely Characterized Transport Systems	26.5	99.45	4.4E-53	525
gene0325	Chromosome	KPN_SCV	2.A.8.1.4	High-affinity gluconate transporter (Gluconate permease) (Gnt-I system) - Escherichia coli.	The Gluconate:H<sup>+</sup> Symporter (GntP) Family	Porters(uniporters,symporters,antiporters)	Electrochemical Potential-driven Transporters	93.2	100	5.9E-221	1970
gene0330	Chromosome	KPN_SCV	9.A.8.1.10	Ferrous iron transport protein C OS=Klebsiella pneumoniae (strain 342) GN=feoC PE=3 SV=1	The Ferrous Iron Uptake (FeoB) Family	Recognized transporters of unknown biochemical mechanism	Incompletely Characterized Transport Systems	97.5	100	3.9E-38	387
gene0331	Chromosome	KPN_SCV	9.A.8.1.10	Ferrous iron transport protein C OS=Klebsiella pneumoniae (strain 342) GN=feoC PE=3 SV=1	The Ferrous Iron Uptake (FeoB) Family	Recognized transporters of unknown biochemical mechanism	Incompletely Characterized Transport Systems	99.2	100	0	3839
gene0332	Chromosome	KPN_SCV	9.A.8.1.10	Ferrous iron transport protein C OS=Klebsiella pneumoniae (strain 342) GN=feoC PE=3 SV=1	The Ferrous Iron Uptake (FeoB) Family	Recognized transporters of unknown biochemical mechanism	Incompletely Characterized Transport Systems	100	100	4.1E-37	378
gene0336	Chromosome	KPN_SCV	9.B.238.3.2	HAMP domain-containing histidine kinase [Shinella sp. HZN7]	The Uncharacterized Bacterial 5 TMS Protein-1 (UBP1) Family	Putative transport proteins	Incompletely Characterized Transport Systems	25.9	48.34	1.9E-12	172
gene0348	Chromosome	KPN_SCV	1.B.22.4.4	outer membrane porin HofQ [Klebsiella pneumoniae JM45]	The Outer Bacterial Membrane Secretin (Secretin) Family	Beta-Barrel Porins	Channels/Pores	100	100	1.7E-225	2009
gene0361	Chromosome	KPN_SCV	2.A.1.7.14	Protein tsgA OS=Escherichia coli (strain K12) GN=tsgA PE=1 SV=1	The Major Facilitator Superfamily (MFS)	Porters(uniporters,symporters,antiporters)	Electrochemical Potential-driven Transporters	87.4	98.48	1.4E-189	1699
gene0366	Chromosome	KPN_SCV	9.B.313.1.2	4-aminobutyrate aminotransferase / (S)-3-amino-2-methylpropionate transaminase [Talaromyces islandicus]	The 7 TMS Domain-containing Protein (7DCP) Family	Putative transport proteins	Incompletely Characterized Transport Systems	25.4	87.93	1.1E-19	234
gene0367	Chromosome	KPN_SCV	2.A.85.1.3	Uncharacterized protein yhfK OS=Escherichia coli (strain K12) GN=yhfK PE=3 SV=2	The Aromatic Acid Exporter (ArAE) Family	Porters(uniporters,symporters,antiporters)	Electrochemical Potential-driven Transporters	81.3	99.57	0	2944
gene0373	Chromosome	KPN_SCV	3.A.1.211.24	ABC transporter, class F OS=Caenorhabditis elegans OX=6239 GN=abcf-3 PE=1 SV=1	The ATP-binding Cassette (ABC) Superfamily	P-P-bond-hydrolysis-driventransporters	Primary Active Transporters	39.2	81.39	1.4E-101	942
gene0374	Chromosome	KPN_SCV	2.A.37.1.2	Glutathione-regulated potassium-efflux system ancillary protein kefG - Escherichia coli.	The Monovalent Cation:Proton Antiporter-2 (CPA2) Family	Porters(uniporters,symporters,antiporters)	Electrochemical Potential-driven Transporters	84.6	97.31	3.9E-89	830
gene0375	Chromosome	KPN_SCV	2.A.37.1.2	Glutathione-regulated potassium-efflux system ancillary protein kefG - Escherichia coli.	The Monovalent Cation:Proton Antiporter-2 (CPA2) Family	Porters(uniporters,symporters,antiporters)	Electrochemical Potential-driven Transporters	89.5	100	5.0E-295	2610
gene0379	Chromosome	KPN_SCV	8.A.11.1.3	FKBP-type peptidyl-prolyl cis-trans isomerase [Bifidobacterium animalis]	The Immunophilin-like Prolyl:peptidyl Isomerase Regulator (I-PPI) Family	Auxiliary transport proteins	Accessory Factors Involved in Transport	35.9	63.77	1.7E-16	205
gene0390	Chromosome	KPN_SCV	3.A.15.2.1	Fimbrial protein precursor (Pilin) (Strain PAO) - Pseudomonas aeruginosa.	The Outer Membrane Protein Secreting Main Terminal Branch (MTB) Family	P-P-bond-hydrolysis-driventransporters	Primary Active Transporters	42.8	87.86	1.8E-24	272
gene0412	Chromosome	KPN_SCV	3.A.5.1.1	Uncharacterized protein ybaA OS=Escherichia coli (strain K12) GN=ybaA PE=4 SV=1	The General Secretory Pathway (Sec) Family	P-P-bond-hydrolysis-driventransporters	Primary Active Transporters	98.2	100	7.3E-243	2159
gene0420	Chromosome	KPN_SCV	1.A.22.1.1	Large-conductance mechanosensitive channel - Escherichia coli.	The Large Conductance Mechanosensitive Ion Channel (MscL) Family	Alpha-Type Channels	Channels/Pores	93.4	100	3.2E-64	614
gene0421	Chromosome	KPN_SCV	2.A.38.1.1	Trk system potassium uptake protein trkH - Escherichia coli.	The K<sup>+</sup> Transporter (Trk) Family	Porters(uniporters,symporters,antiporters)	Electrochemical Potential-driven Transporters	96.5	100	7.0E-249	2211
gene0425	Chromosome	KPN_SCV	3.A.11.1.5	putative ATP-dependent DNA helicase [Candidatus Saccharibacteria bacterium GW2011_GWC2_44_17]	The Bacterial Competence-related DNA Transformation Transporter (DNA-T) Family	P-P-bond-hydrolysis-driventransporters	Primary Active Transporters	42.9	52.41	2.4E-37	386
gene0438	Chromosome	KPN_SCV	2.A.6.2.1	ACRIFLAVINE RESISTANCE PROTEIN F (PROTEIN ENVD) - Escherichia coli.	The Resistance-Nodulation-Cell Division (RND) Superfamily	Porters(uniporters,symporters,antiporters)	Electrochemical Potential-driven Transporters	86.2	99.52	0	4420
gene0439	Chromosome	KPN_SCV	8.A.1.6.1	Acriflavine resistance protein A - Escherichia coli.	The Membrane Fusion Protein (MFP) Family	Auxiliary transport proteins	Accessory Factors Involved in Transport	70	97.36	8.4E-139	1261
gene0444	Chromosome	KPN_SCV	2.A.21.1.1	SODIUM/PANTOTHENATE SYMPORTER (PANTOTHENATE PERMEASE) - Escherichia coli.	The Solute:Sodium Symporter (SSS) Family	Porters(uniporters,symporters,antiporters)	Electrochemical Potential-driven Transporters	89.4	100	7.4E-241	2142
gene0447	Chromosome	KPN_SCV	3.B.1.1.5	Methylmalonyl-CoA decarboxylase, subunit A LPHA (MMDA) - Pyrococcus abyssi.	The Na<sup>+</sup>-transporting Carboxylic Acid Decarboxylase (NaT-DC) Family	Decarboxylation-driven transporters	Primary Active Transporters	36.8	66.45	1.5E-6	117
gene0449	Chromosome	KPN_SCV	5.B.7.1.1	Hypothetical protein yedZ - Escherichia coli O157:H7.	The YedZ (YedZ) Family	Transmembrane 1-elec trontransfer carriers	Transmembrane Electron Carriers	77.7	100	3.7E-85	796
gene0452	Chromosome	KPN_SCV	9.B.157.1.3	Rod shape-determining protein MreB OS=Escherichia coli (strain K12) GN=mreB PE=1 SV=1	The Cell Shape-determining MreBCD (MreBCD) Family	Putative transport proteins	Incompletely Characterized Transport Systems	99.4	100	1.2E-192	1725
gene0453	Chromosome	KPN_SCV	9.B.157.1.3	Rod shape-determining protein MreB OS=Escherichia coli (strain K12) GN=mreB PE=1 SV=1	The Cell Shape-determining MreBCD (MreBCD) Family	Putative transport proteins	Incompletely Characterized Transport Systems	94.8	99.7	2.9E-172	1549
gene0454	Chromosome	KPN_SCV	9.B.157.1.3	Rod shape-determining protein MreB OS=Escherichia coli (strain K12) GN=mreB PE=1 SV=1	The Cell Shape-determining MreBCD (MreBCD) Family	Putative transport proteins	Incompletely Characterized Transport Systems	93.2	100	2.0E-81	763
gene0460	Chromosome	KPN_SCV	8.A.48.1.2	Protein AaeX OS=Escherichia coli MS 84-1 GN=aaeX PE=2 SV=1	The Putative Auxiliary Aromatic Acid Exporter (AaeX) Family	Auxiliary transport proteins	Accessory Factors Involved in Transport	95.5	100	1.1E-30	322
gene0461	Chromosome	KPN_SCV	8.A.1.7.1	p-hydroxybenzoic acid efflux pump subunit aaeA - Escherichia coli (strain K12).	The Membrane Fusion Protein (MFP) Family	Auxiliary transport proteins	Accessory Factors Involved in Transport	83.9	100	1.9E-144	1309
gene0462	Chromosome	KPN_SCV	2.A.85.1.2	HYPOTHETICAL 73.6 KDA PROTEIN IN ARGR-CAFA INTERGENIC REGION (F655) - Escherichia coli.	The Aromatic Acid Exporter (ArAE) Family	Porters(uniporters,symporters,antiporters)	Electrochemical Potential-driven Transporters	81.4	100	9.2000000000002E-311	2746
gene0470	Chromosome	KPN_SCV	2.A.47.5.3	Anion transporter OS=Actinobacillus succinogenes (strain ATCC 55618 / 130Z) GN=Asuc_0304 PE=4 SV=1	The Divalent Anion:Na<sup>+</sup> Symporter (DASS) Family	Porters(uniporters,symporters,antiporters)	Electrochemical Potential-driven Transporters	61.3	100	1.4E-142	1294
gene0473	Chromosome	KPN_SCV	3.B.1.1.1	OXALOACETATE DECARBOXYLASE ALPHA CHAIN (EC 4.1.1.3) - Salmonella typhimurium.	The Na<sup>+</sup>-transporting Carboxylic Acid Decarboxylase (NaT-DC) Family	Decarboxylation-driven transporters	Primary Active Transporters	78.3	98.8	2.1E-26	286
gene0474	Chromosome	KPN_SCV	3.B.1.1.1	OXALOACETATE DECARBOXYLASE ALPHA CHAIN (EC 4.1.1.3) - Salmonella typhimurium.	The Na<sup>+</sup>-transporting Carboxylic Acid Decarboxylase (NaT-DC) Family	Decarboxylation-driven transporters	Primary Active Transporters	91.7	100	2.9E-303	2681
gene0475	Chromosome	KPN_SCV	3.B.1.1.1	OXALOACETATE DECARBOXYLASE ALPHA CHAIN (EC 4.1.1.3) - Salmonella typhimurium.	The Na<sup>+</sup>-transporting Carboxylic Acid Decarboxylase (NaT-DC) Family	Decarboxylation-driven transporters	Primary Active Transporters	93.5	100	4.1E-214	1911
gene0478	Chromosome	KPN_SCV	9.B.160.1.10	Putative S1C family peptidase OS=Kocuria rhizophila (strain ATCC 9341 / DSM 348 / NBRC 103217 / DC2201) GN=KRH_04540 PE=4 SV=1	The Colicin V Production (CvpA) Family	Putative transport proteins	Incompletely Characterized Transport Systems	28.2	34.29	1.1E-7	131
gene0483	Chromosome	KPN_SCV	1.A.12.3.1	Stringent starvation protein A OS=Escherichia coli (strain K12) GN=sspA PE=1 SV=2	The Intracellular Chloride Channel (CLIC) Family	Alpha-Type Channels	Channels/Pores	93.8	99.53	6.4E-112	1027
gene0492	Chromosome	KPN_SCV	9.B.238.3.1	hybrid sensor histidine kinase/response regulator [Balneola vulgaris]	The Uncharacterized Bacterial 5 TMS Protein-1 (UBP1) Family	Putative transport proteins	Incompletely Characterized Transport Systems	35.1	47.37	1.9E-57	562
gene0497	Chromosome	KPN_SCV	4.A.2.1.6	Phosphotransferase system (PTS) mannose-specific enzyme IIBCA component - Bacillus subtilis.	The PTS Fructose-Mannitol (Fru) Family	Phosphotransfer-driven Group Translocators(PTS)	Group Translocators	31.5	75.93	1.1E-10	153
gene0500	Chromosome	KPN_SCV	3.A.1.152.9	Putative ATP-binding component of a transport system OS=Klebsiella pneumoniae subsp. pneumoniae (strain ATCC 700721 / MGH 78578) GN=yhbG PE=4 SV=1	The ATP-binding Cassette (ABC) Superfamily	P-P-bond-hydrolysis-driventransporters	Primary Active Transporters	100	100	4.4E-133	1210
gene0501	Chromosome	KPN_SCV	1.B.42.1.2	Lipopolysaccharide export system ATP-binding protein LptB OS=Escherichia coli (strain K12) GN=lptB PE=1 SV=2	The Outer Membrane Lipopolysaccharide Export Porin (LPS-EP) Family	Beta-Barrel Porins	Channels/Pores	81.1	100	9.4E-80	749
gene0502	Chromosome	KPN_SCV	1.B.42.1.2	Lipopolysaccharide export system ATP-binding protein LptB OS=Escherichia coli (strain K12) GN=lptB PE=1 SV=2	The Outer Membrane Lipopolysaccharide Export Porin (LPS-EP) Family	Beta-Barrel Porins	Channels/Pores	85.3	100	4.3E-91	847
gene0505	Chromosome	KPN_SCV	2.A.19.5.1	HYPOTHETICAL 34.7 KDA PROTEIN IN MURA-RPON INTERGENIC REGION (O325) - Escherichia coli.	The Ca<sup>2+</sup>:Cation Antiporter (CaCA) Family	Porters(uniporters,symporters,antiporters)	Electrochemical Potential-driven Transporters	80.3	100	1.6E-138	1258
gene0506	Chromosome	KPN_SCV	3.A.1.27.3	Probable phospholipid-binding protein mlaC OS=Escherichia coli (strain K12) GN=mlaC PE=1 SV=1	The ATP-binding Cassette (ABC) Superfamily	P-P-bond-hydrolysis-driventransporters	Primary Active Transporters	87.2	98.52	1.6E-131	1197
gene0507	Chromosome	KPN_SCV	3.A.1.27.3	Probable phospholipid-binding protein mlaC OS=Escherichia coli (strain K12) GN=mlaC PE=1 SV=1	The ATP-binding Cassette (ABC) Superfamily	P-P-bond-hydrolysis-driventransporters	Primary Active Transporters	94.2	100	6.8E-132	1200
gene0508	Chromosome	KPN_SCV	3.A.1.27.3	Probable phospholipid-binding protein mlaC OS=Escherichia coli (strain K12) GN=mlaC PE=1 SV=1	The ATP-binding Cassette (ABC) Superfamily	P-P-bond-hydrolysis-driventransporters	Primary Active Transporters	84.1	99.45	1.2E-82	774
gene0509	Chromosome	KPN_SCV	3.A.1.27.3	Probable phospholipid-binding protein mlaC OS=Escherichia coli (strain K12) GN=mlaC PE=1 SV=1	The ATP-binding Cassette (ABC) Superfamily	P-P-bond-hydrolysis-driventransporters	Primary Active Transporters	89.1	100	4.4E-105	968
gene0510	Chromosome	KPN_SCV	3.A.1.27.3	Probable phospholipid-binding protein mlaC OS=Escherichia coli (strain K12) GN=mlaC PE=1 SV=1	The ATP-binding Cassette (ABC) Superfamily	P-P-bond-hydrolysis-driventransporters	Primary Active Transporters	54.7	98.96	1.3E-24	271
gene0514	Chromosome	KPN_SCV	5.B.14.1.1	Lmo2641 protein OS=Listeria monocytogenes serovar 1/2a (strain ATCC BAA-679 / EGD-e) OX=169963 GN=lmo2641 PE=3 SV=1	The Flavin-based Extracellular Electron Transfer (F-EET) Family	Transmembrane 1-elec trontransfer carriers	Transmembrane Electron Carriers	30.6	96.59	7.4E-35	364
gene0517	Chromosome	KPN_SCV	2.A.7.3.18	Integral membrane protein DUF6 OS=Escherichia coli MS 145-7 GN=HMPREF9348_00928 PE=4 SV=1	The Drug/Metabolite Transporter (DMT) Superfamily	Porters(uniporters,symporters,antiporters)	Electrochemical Potential-driven Transporters	88.2	100	1.2E-157	1423
gene0523	Chromosome	KPN_SCV	3.A.29.1.5	ATP-dependent zinc metalloprotease FtsH OS=Escherichia coli (strain K12) OX=83333 GN=ftsH PE=1 SV=1	The Mitochondrial Inner Membrane i-AAA Protease Complex (MIMP) Familly	P-P-bond-hydrolysis-driventransporters	Primary Active Transporters	98	99.54	0	3211
gene0526	Chromosome	KPN_SCV	3.A.5.1.1	Uncharacterized protein ybaA OS=Escherichia coli (strain K12) GN=ybaA PE=4 SV=1	The General Secretory Pathway (Sec) Family	P-P-bond-hydrolysis-driventransporters	Primary Active Transporters	89.1	100	2.0E-45	451
gene0530	Chromosome	KPN_SCV	1.B.68.1.1	Uncharacterized protein OS=Escherichia coli O157:H7 GN=ECs3138 PE=4 SV=1	The Putative Beta Barrel Porin-5 (BBP5) Superfamily	Beta-Barrel Porins	Channels/Pores	51.4	100	1.0E-49	490
gene0542	Chromosome	KPN_SCV	3.A.18.1.1	Histone deacetylase complex subunit SAP18 - Homo sapiens (Human).	The Nuclear mRNA Exporter (mRNA-E) Family	P-P-bond-hydrolysis-driventransporters	Primary Active Transporters	37.8	58.63	1.2E-68	658
gene0543	Chromosome	KPN_SCV	2.A.42.1.2	Tryptophan-specific transport protein - Escherichia coli.	The Hydroxy/Aromatic Amino Acid Permease (HAAAP) Family	Porters(uniporters,symporters,antiporters)	Electrochemical Potential-driven Transporters	89.6	100	4.3E-213	1902
gene0561	Chromosome	KPN_SCV	2.A.1.14.14	Probable galactarate transporter - Escherichia coli O6.	The Major Facilitator Superfamily (MFS)	Porters(uniporters,symporters,antiporters)	Electrochemical Potential-driven Transporters	86.7	100	2.4E-222	1982
gene0571	Chromosome	KPN_SCV	9.B.124.1.2	Inner membrane protein yhaH OS=Escherichia coli O157:H7 GN=yhaH PE=3 SV=1	The DUF805 or PF05656 (DUF805) Family	Putative transport proteins	Incompletely Characterized Transport Systems	84.7	96.72	2.3E-61	589
gene0575	Chromosome	KPN_SCV	1.E.34.2.1	Inner membrane protein YqjE OS=Escherichia coli (strain K12) GN=yqjE PE=1 SV=1	The Putative Actinobacterial Holin-X (Hol-X) Family	Holins	Channels/Pores	76.9	98.48	6.0E-44	439
gene0579	Chromosome	KPN_SCV	9.B.27.2.2	Inner membrane protein yqjA - Escherichia coli (strain K12).	The DedA or YdjX-Z (DedA) Family	Putative transport proteins	Incompletely Characterized Transport Systems	92.3	100	5.4E-114	1045
gene0581	Chromosome	KPN_SCV	2.A.1.14.2	Hexuronate transporter - Escherichia coli.	The Major Facilitator Superfamily (MFS)	Porters(uniporters,symporters,antiporters)	Electrochemical Potential-driven Transporters	93.5	96.3	1.2E-221	1976
gene0584	Chromosome	KPN_SCV	9.B.221.1.1	Inner membrane protein YgjV OS=Escherichia coli (strain K12) GN=ygjV PE=1 SV=1	The 5 TMS YgjV (YgjV) Family	Putative transport proteins	Incompletely Characterized Transport Systems	75.4	99.46	7.1E-75	707
gene0585	Chromosome	KPN_SCV	2.A.23.4.1	Inner membrane symporter ygjU - Escherichia coli.	The Dicarboxylate/Amino Acid:Cation (Na<sup>+</sup> or H<sup>+</sup>) Symporter (DAACS) Family	Porters(uniporters,symporters,antiporters)	Electrochemical Potential-driven Transporters	87.7	99.76	5.9E-194	1737
gene0586	Chromosome	KPN_SCV	2.A.109.1.7	Inner membrane protein alx OS=Escherichia coli (strain K12) GN=alx PE=1 SV=2	The Tellurium Ion Resistance (TerC) Family	Porters(uniporters,symporters,antiporters)	Electrochemical Potential-driven Transporters	89.3	98.76	1.6E-159	1439
gene0595	Chromosome	KPN_SCV	3.A.1.2.8	Inner membrane ABC transporter permease protein ydeZ - Escherichia coli.	The ATP-binding Cassette (ABC) Superfamily	P-P-bond-hydrolysis-driventransporters	Primary Active Transporters	62.1	98.99	2.8E-166	1499
gene0596	Chromosome	KPN_SCV	3.A.1.2.8	Inner membrane ABC transporter permease protein ydeZ - Escherichia coli.	The ATP-binding Cassette (ABC) Superfamily	P-P-bond-hydrolysis-driventransporters	Primary Active Transporters	64.4	96.8	1.6E-112	1034
gene0597	Chromosome	KPN_SCV	3.A.1.2.8	Inner membrane ABC transporter permease protein ydeZ - Escherichia coli.	The ATP-binding Cassette (ABC) Superfamily	P-P-bond-hydrolysis-driventransporters	Primary Active Transporters	71.4	95.78	1.7E-119	1094
gene0598	Chromosome	KPN_SCV	3.A.1.2.8	Inner membrane ABC transporter permease protein ydeZ - Escherichia coli.	The ATP-binding Cassette (ABC) Superfamily	P-P-bond-hydrolysis-driventransporters	Primary Active Transporters	82.7	98.8	3.0E-156	1411
gene0601	Chromosome	KPN_SCV	9.B.313.1.2	4-aminobutyrate aminotransferase / (S)-3-amino-2-methylpropionate transaminase [Talaromyces islandicus]	The 7 TMS Domain-containing Protein (7DCP) Family	Putative transport proteins	Incompletely Characterized Transport Systems	26.4	80.83	1.3E-24	277
gene0609	Chromosome	KPN_SCV	3.A.23.1.1	VgrG protein OS=Vibrio cholerae 2740-80 GN=vgrG-1 PE=4 SV=1	The Type VI Symbiosis/Virulence Secretory Pathway (VISP) Family	P-P-bond-hydrolysis-driventransporters	Primary Active Transporters	31.1	31.98	1.2E-23	270
gene0618	Chromosome	KPN_SCV	1.A.8.1.1	Glycerol uptake facilitator protein - Escherichia coli.	The Major Intrinsic Protein (MIP) Family	Alpha-Type Channels	Channels/Pores	81.3	100	1.5E-126	1154
gene0622	Chromosome	KPN_SCV	9.B.238.3.1	hybrid sensor histidine kinase/response regulator [Balneola vulgaris]	The Uncharacterized Bacterial 5 TMS Protein-1 (UBP1) Family	Putative transport proteins	Incompletely Characterized Transport Systems	32.9	35.65	2.4E-45	459
gene0640	Chromosome	KPN_SCV	9.B.31.1.1	UPF0078 membrane protein ygiH - Escherichia coli.	The YqiH (YqiH) Family	Putative transport proteins	Incompletely Characterized Transport Systems	88.8	99.02	5.8E-102	941
gene0652	Chromosome	KPN_SCV	2.A.5.5.1	Zinc transporter zupT - Escherichia coli.	The Zinc (Zn<sup>2+</sup>)-Iron (Fe<sup>2+</sup>) Permease (ZIP) Family	Porters(uniporters,symporters,antiporters)	Electrochemical Potential-driven Transporters	84	100	9.7E-115	1052
gene0656	Chromosome	KPN_SCV	1.B.17.1.1	OUTER MEMBRANE PROTEIN TOLC PRECURSOR - Escherichia coli.	The Outer Membrane Factor (OMF) Family	Beta-Barrel Porins	Channels/Pores	83.5	99.8	2.9E-224	1999
gene0673	Chromosome	KPN_SCV	8.A.5.1.5	Protein tas OS=Escherichia coli (strain K12) GN=tas PE=1 SV=1	The Voltage-gated K<sup>+</sup> Channel &beta;-subunit (Kv&beta;) Family	Auxiliary transport proteins	Accessory Factors Involved in Transport	29.7	47.27	2.9E-8	134
gene0676	Chromosome	KPN_SCV	9.B.27.2.1	Inner membrane protein yghB - Escherichia coli (strain K12).	The DedA or YdjX-Z (DedA) Family	Putative transport proteins	Incompletely Characterized Transport Systems	90.4	100	9.5E-111	1017
gene0678	Chromosome	KPN_SCV	1.A.30.2.1	Biopolymer transport protein exbB OS=Escherichia coli (strain K12) GN=exbB PE=1 SV=1	The H<sup>+</sup>- or Na<sup>+</sup>-translocating Bacterial Flagellar Motor/ExbBD Outer Membrane Transport Energizer (Mot/Exb) Superfamily	Alpha-Type Channels	Channels/Pores	84	100	2.8E-103	953
gene0679	Chromosome	KPN_SCV	1.A.30.2.1	Biopolymer transport protein exbB OS=Escherichia coli (strain K12) GN=exbB PE=1 SV=1	The H<sup>+</sup>- or Na<sup>+</sup>-translocating Bacterial Flagellar Motor/ExbBD Outer Membrane Transport Energizer (Mot/Exb) Superfamily	Alpha-Type Channels	Channels/Pores	87.9	100	4.6E-66	630
gene0680	Chromosome	KPN_SCV	2.A.2.3.4	Inner membrane symporter yicJ - Escherichia coli.	The Glycoside-Pentoside-Hexuronide (GPH):Cation Symporter Family	Porters(uniporters,symporters,antiporters)	Electrochemical Potential-driven Transporters	43.7	95.34	2.4E-103	956
gene0701	Chromosome	KPN_SCV	9.B.120.1.1	Uncharacterized protein yqgA OS=Escherichia coli (strain K12) GN=yqgA PE=4 SV=1	The DUF554 (DUF554) Family	Putative transport proteins	Incompletely Characterized Transport Systems	77.6	100	1.1E-93	870
gene0703	Chromosome	KPN_SCV	2.A.1.10.1	Nucleoside permease nupG - Escherichia coli.	The Major Facilitator Superfamily (MFS)	Porters(uniporters,symporters,antiporters)	Electrochemical Potential-driven Transporters	87.4	99.28	1.1E-208	1864
gene0713	Chromosome	KPN_SCV	9.A.4.1.2	Hypothetical protein yggT - Escherichia coli.	The YggT or Fanciful K<sup>+</sup> Uptake-B (FkuB; YggT) Family	Recognized transporters of unknown biochemical mechanism	Incompletely Characterized Transport Systems	87.2	100	2.0E-85	798
gene0715	Chromosome	KPN_SCV	3.A.15.2.1	Fimbrial protein precursor (Pilin) (Strain PAO) - Pseudomonas aeruginosa.	The Outer Membrane Protein Secreting Main Terminal Branch (MTB) Family	P-P-bond-hydrolysis-driventransporters	Primary Active Transporters	46.5	100	3.6E-74	703
gene0723	Chromosome	KPN_SCV	2.A.1.1.1	Galactose-proton symporter OS=Escherichia coli (strain K12) OX=83333 GN=galP PE=1 SV=1	The Major Facilitator Superfamily (MFS)	Porters(uniporters,symporters,antiporters)	Electrochemical Potential-driven Transporters	93.1	100	7.4E-246	2185
gene0730	Chromosome	KPN_SCV	3.A.9.1.1	IAP100 - Pisum sativum (Garden pea).	The Chloroplast Envelope Protein Translocase (CEPT or Tic-Toc) Family	P-P-bond-hydrolysis-driventransporters	Primary Active Transporters	29.8	46.76	3.5E-19	229
gene0738	Chromosome	KPN_SCV	1.A.115.1.5	SDR family oxidoreductase [Pseudomonas abietaniphila]	The Pore-forming NADPH-dependent 1-Acyldihydroxyacetone Phosphate Reductase (Ayr1) Family	Alpha-Type Channels	Channels/Pores	29	98.11	1.5E-17	214
gene0742	Chromosome	KPN_SCV	1.B.25.1.3	OPRE3 - Pseudomonas aeruginosa.	The Outer Membrane Porin (Opr) Family	Beta-Barrel Porins	Channels/Pores	63.4	100	2.8E-151	1369
gene0745	Chromosome	KPN_SCV	3.A.23.6.1	Transposase IS4 family protein OS=Amoebophilus asiaticus (strain 5a2) GN=Aasi_0128 PE=4 SV=1	The Type VI Symbiosis/Virulence Secretory Pathway (VISP) Family	P-P-bond-hydrolysis-driventransporters	Primary Active Transporters	45.4	95.32	5.7E-78	736
gene0748	Chromosome	KPN_SCV	1.A.23.2.1	Small-conductance mechanosensitive channel - Escherichia coli.	The Small Conductance Mechanosensitive Ion Channel (MscS) Family	Alpha-Type Channels	Channels/Pores	86.2	98.95	2.2E-131	1196
gene0749	Chromosome	KPN_SCV	2.A.75.1.2	Hypothetical protein yggA - Escherichia coli.	The L-Lysine Exporter (LysE) Family	Porters(uniporters,symporters,antiporters)	Electrochemical Potential-driven Transporters	89.1	100	8.0E-107	983
gene0766	Chromosome	KPN_SCV	5.A.1.5.1	SUPPRESSOR FOR COPPER-SENSITIVITY B PRECURSOR - Salmonella typhimurium.	The Disulfide Bond Oxidoreductase D (DsbD) Family	Transmembrane 2-electron transfer carriers	Transmembrane Electron Carriers	52.9	99.85	6.3E-182	1635
gene0768	Chromosome	KPN_SCV	8.A.49.1.1	Klotho OS=Homo sapiens GN=KL PE=1 SV=2	The Klotho Auxiliary Protein (Klotho) Family	Auxiliary transport proteins	Accessory Factors Involved in Transport	36.9	36.27	1.6E-30	328
gene0771	Chromosome	KPN_SCV	1.C.113.1.10	UPF0073 inner membrane protein YqfA OS=Escherichia coli (strain K12) GN=yqfA PE=1 SV=1	The Hly III (Hly III) Family	Pore-Forming Toxins(Proteins and Peptides)	Channels/Pores	91.3	100	1.4E-109	1007
gene0780	Chromosome	KPN_SCV	9.B.111.1.5	lysine--tRNA ligase [Solirubrobacter pauli]	The 6 TMS Lysyl tRNA Synthetase (LysS) Family	Putative transport proteins	Incompletely Characterized Transport Systems	48.7	92.87	1.4E-117	1079
gene0782	Chromosome	KPN_SCV	1.A.34.1.2	Outer membrane lipoprotein OS=Escherichia coli (strain 55989 / EAEC) GN=nlpD PE=4 SV=1	The <i>Bacillus</i> Gap Junction-like Channel-forming Complex (GJ-CC) Family	Alpha-Type Channels	Channels/Pores	51.9	66.67	2.3E-41	419
gene0784	Chromosome	KPN_SCV	2.A.1.3.17	Hypothetical transport protein yebQ - Escherichia coli.	The Major Facilitator Superfamily (MFS)	Porters(uniporters,symporters,antiporters)	Electrochemical Potential-driven Transporters	37.6	95.67	1.5E-73	699
gene0787	Chromosome	KPN_SCV	8.A.5.1.6	Uncharacterized oxidoreductase YajO OS=Escherichia coli (strain K12) GN=yajO PE=3 SV=2	The Voltage-gated K<sup>+</sup> Channel &beta;-subunit (Kv&beta;) Family	Auxiliary transport proteins	Accessory Factors Involved in Transport	49.7	94.69	3.4E-83	781
gene0788	Chromosome	KPN_SCV	2.A.37.1.1	GLUTATHIONE-REGULATED POTASSIUM-EFFLUX SYSTEM PROTEIN KEFC (K(+)/H(+) ANTIPORTER) - Escherichia coli.	The Monovalent Cation:Proton Antiporter-2 (CPA2) Family	Porters(uniporters,symporters,antiporters)	Electrochemical Potential-driven Transporters	44.8	77.3	4.7E-26	286
gene0795	Chromosome	KPN_SCV	3.A.4.1.1	ARSENICAL PUMP-DRIVING ATPASE (EC 3.6.3.16) (ARSENITE-TRANSLOCATING ATPASE) (ARSENICAL RESISTANCE ATPASE) - Escherichia coli.	The Arsenite-Antimonite (ArsAB) Efflux Family	P-P-bond-hydrolysis-driventransporters	Primary Active Transporters	85.7	99.3	4.6E-202	1807
gene0797	Chromosome	KPN_SCV	2.A.17.1.7	Di-tripeptide ABC transporter (Permease) OS=Geobacillus kaustophilus (strain HTA426) GN=GK2020 PE=3 SV=1	The Proton-dependent Oligopeptide Transporter (POT/PTR) Family	Porters(uniporters,symporters,antiporters)	Electrochemical Potential-driven Transporters	36.3	95.94	1.1E-77	735
gene0799	Chromosome	KPN_SCV	1.B.17.3.9	Multidrug resistance outer membrane protein mdtP OS=Escherichia coli (strain K12) GN=mdtP PE=1 SV=2	The Outer Membrane Factor (OMF) Family	Beta-Barrel Porins	Channels/Pores	49.8	95.64	4.5E-121	1109
gene0800	Chromosome	KPN_SCV	2.A.85.6.1	Multidrug resistance protein mdtO OS=Escherichia coli (strain K12) GN=mdtO PE=3 SV=2	The Aromatic Acid Exporter (ArAE) Family	Porters(uniporters,symporters,antiporters)	Electrochemical Potential-driven Transporters	36	83.1	2.5E-74	707
gene0801	Chromosome	KPN_SCV	8.A.1.1.3	Multidrug resistance protein MdtN OS=Escherichia coli (strain SMS-3-5 / SECEC) GN=mdtN PE=4 SV=1	The Membrane Fusion Protein (MFP) Family	Auxiliary transport proteins	Accessory Factors Involved in Transport	61.9	97.36	2.5E-110	1015
gene0809	Chromosome	KPN_SCV	1.B.11.3.9	Outer membrane usher protein fimD OS=Escherichia coli (strain K12) GN=fimD PE=1 SV=2	The Outer Membrane Fimbrial Usher Porin (FUP) Family	Beta-Barrel Porins	Channels/Pores	77.6	98.51	0	3608
gene0811	Chromosome	KPN_SCV	1.C.80.1.2	Minor F1C fimbrial subunit SfaD OS=Escherichia coli OR:K5:H- (strain ABU 83972) GN=sfaD PE=4 SV=1	The Cytotoxic Major Fimbrial Subunit (MrxA) Family	Pore-Forming Toxins(Proteins and Peptides)	Channels/Pores	55.3	95.51	3.1E-51	503
gene0815	Chromosome	KPN_SCV	2.A.113.1.7	High-affinity nickel-transporter OS=Starkeya novella (strain ATCC 8093 / DSM 506 / CCM 1077 / IAM 12100 / NBRC 12443 / NCIB 9113) GN=Snov_2827 PE=4 SV=1	The Nickel/cobalt Transporter (NicO) Family	Porters(uniporters,symporters,antiporters)	Electrochemical Potential-driven Transporters	34.2	83.96	5.6E-27	296
gene0817	Chromosome	KPN_SCV	2.A.7.3.67	Drug/metabolite transporter OS=Escherichia coli GN=pecM PE=4 SV=1	The Drug/Metabolite Transporter (DMT) Superfamily	Porters(uniporters,symporters,antiporters)	Electrochemical Potential-driven Transporters	46.5	96.64	2.1E-68	653
gene0821	Chromosome	KPN_SCV	1.B.11.3.2	Outer membrane usher protein mrkC - Klebsiella pneumoniae.	The Outer Membrane Fimbrial Usher Porin (FUP) Family	Beta-Barrel Porins	Channels/Pores	87.7	100	0	3918
gene0824	Chromosome	KPN_SCV	9.B.34.1.5	Diguanylate cyclase (GGDEF) domain-containing protein OS=Bacillus cereus HuA2-4 GN=IG7_01488 PE=4 SV=1	The Kinase/Phosphatase/Cyclic-GMP Synthase/Cyclic di-GMP Hydrolase (KPSH) Family	Putative transport proteins	Incompletely Characterized Transport Systems	22.5	93.28	1.6E-7	127
gene0828	Chromosome	KPN_SCV	2.A.42.2.5	Inner membrane transport protein YqeG OS=Escherichia coli (strain K12) GN=yqeG PE=1 SV=1	The Hydroxy/Aromatic Amino Acid Permease (HAAAP) Family	Porters(uniporters,symporters,antiporters)	Electrochemical Potential-driven Transporters	79.2	99.76	3.4E-178	1601
gene0829	Chromosome	KPN_SCV	2.A.117.1.3	Uncharacterized protein OS=Salmonella typhi GN=STY3166 PE=4 SV=1	The Chlorhexadine Exporter (CHX) family	Porters(uniporters,symporters,antiporters)	Electrochemical Potential-driven Transporters	66.9	98.69	2.8E-53	520
gene0832	Chromosome	KPN_SCV	1.B.35.1.7	Putative uncharacterized protein yjhA OS=Klebsiella pneumoniae subsp. pneumoniae (strain ATCC 700721 / MGH 78578) GN=yjhA PE=4 SV=1	The Oligogalacturonate-specific Porin (KdgM) Family	Beta-Barrel Porins	Channels/Pores	99.6	100	1.5E-135	1231
gene0835	Chromosome	KPN_SCV	2.A.1.1.2	Arabinose-proton symporter - Escherichia coli.	The Major Facilitator Superfamily (MFS)	Porters(uniporters,symporters,antiporters)	Electrochemical Potential-driven Transporters	93.8	99.58	5.6E-249	2212
gene0837	Chromosome	KPN_SCV	2.A.1.5.6	Sugar transporter OS=Escherichia coli OX=562 GN=RCS78_P0228 PE=4 SV=1	The Major Facilitator Superfamily (MFS)	Porters(uniporters,symporters,antiporters)	Electrochemical Potential-driven Transporters	84.3	99.76	2.4E-195	1749
gene0839	Chromosome	KPN_SCV	1.B.15.1.1	PUTATIVE GLYCOPORIN - Escherichia coli.	The Raffinose Porin (RafY) Family	Beta-Barrel Porins	Channels/Pores	54.4	100	2.4E-140	1275
gene0840	Chromosome	KPN_SCV	3.A.1.1.11	Periplasmic binding protein precursor - Erwinia chrysanthemi.	The ATP-binding Cassette (ABC) Superfamily	P-P-bond-hydrolysis-driventransporters	Primary Active Transporters	75.3	100	1.4E-195	1751
gene0841	Chromosome	KPN_SCV	3.A.1.1.11	Periplasmic binding protein precursor - Erwinia chrysanthemi.	The ATP-binding Cassette (ABC) Superfamily	P-P-bond-hydrolysis-driventransporters	Primary Active Transporters	79.7	100	9.4E-175	1571
gene0842	Chromosome	KPN_SCV	3.A.1.1.11	Periplasmic binding protein precursor - Erwinia chrysanthemi.	The ATP-binding Cassette (ABC) Superfamily	P-P-bond-hydrolysis-driventransporters	Primary Active Transporters	88.3	100	5.2E-152	1374
gene0843	Chromosome	KPN_SCV	3.A.1.1.11	Periplasmic binding protein precursor - Erwinia chrysanthemi.	The ATP-binding Cassette (ABC) Superfamily	P-P-bond-hydrolysis-driventransporters	Primary Active Transporters	91.2	100	1.1E-151	1371
gene0848	Chromosome	KPN_SCV	3.A.1.2.14	Inner-membrane translocator OS=Shewanella sp. (strain MR-4) GN=Shewmr4_1989 PE=3 SV=1	The ATP-binding Cassette (ABC) Superfamily	P-P-bond-hydrolysis-driventransporters	Primary Active Transporters	24.6	56.25	3.4E-6	117
gene0849	Chromosome	KPN_SCV	4.A.3.2.9	PTS lactose transporter subunit IIC OS=Klebsiella pneumoniae CG43 GN=D364_16500 PE=4 SV=1	The PTS Lactose-N,N'-Diacetylchitobiose-��-glucoside (Lac) Family	Phosphotransfer-driven Group Translocators(PTS)	Group Translocators	99.8	100	2.1E-245	2181
gene0854	Chromosome	KPN_SCV	4.C.1.1.16	Bifunctional protein Aas OS=Escherichia coli (strain K12) GN=aas PE=1 SV=2	The Fatty Acid Transporter (FAT) Family	Acyl CoAligase-coupled transporters	Group Translocators	85	100	0	3179
gene0855	Chromosome	KPN_SCV	2.A.1.42.1	Hypothetical protein ygeD - Escherichia coli.	The Major Facilitator Superfamily (MFS)	Porters(uniporters,symporters,antiporters)	Electrochemical Potential-driven Transporters	81.8	99.75	8.4E-182	1632
gene0856	Chromosome	KPN_SCV	8.A.5.1.5	Protein tas OS=Escherichia coli (strain K12) GN=tas PE=1 SV=1	The Voltage-gated K<sup>+</sup> Channel &beta;-subunit (Kv&beta;) Family	Auxiliary transport proteins	Accessory Factors Involved in Transport	90.8	100	4.6E-184	1651
gene0858	Chromosome	KPN_SCV	2.A.109.2.3	Membrane protein OS=Escherichia coli KTE166 GN=WKI_02229 PE=4 SV=1	The Tellurium Ion Resistance (TerC) Family	Porters(uniporters,symporters,antiporters)	Electrochemical Potential-driven Transporters	51.8	95.36	4.8E-60	580
gene0861	Chromosome	KPN_SCV	4.A.2.1.17	Phosphotransferase system transporter enzyme I, FruI OS=Pseudomonas aeruginosa (strain ATCC 15692 / PAO1 / 1C / PRS 101 / LMG 12228) GN=fruI PE=4 SV=1	The PTS Fructose-Mannitol (Fru) Family	Phosphotransfer-driven Group Translocators(PTS)	Group Translocators	37.9	75.4	3.6E-85	801
gene0871	Chromosome	KPN_SCV	3.A.7.16.1	Putative conjugative transfer protein traD OS=Protochlamydia amoebophila (strain UWE25) GN=traD PE=4 SV=1	The Type IV (Conjugal DNA-Protein Transfer or VirB) Secretory Pathway (IVSP) Family	P-P-bond-hydrolysis-driventransporters	Primary Active Transporters	32.3	45.11	1.4E-21	252
gene0880	Chromosome	KPN_SCV	1.S.1.1.4	BMC domain-containing protein [Thermovenabulum gondwanense]	The Bacterial Microcompartment Shell/Pore-forming Protein-1 (BMC-SP1) Family	Bacterial Micro/NanoCompartment Shell Protein Pores	Channels/Pores	46	92.93	4.1E-38	390
gene0881	Chromosome	KPN_SCV	3.D.6.1.4	Electron transport complex subunit RsxA OS=Escherichia coli (strain K12) GN=rsxA PE=1 SV=1	The Putative Ion (H<sup>+</sup> or Na<sup>+</sup>)-translocating NADH:Ferredoxin Oxidoreductase (NFO or RNF) Family	Oxidoreduction-driven transporters	Primary Active Transporters	32.7	72	1.4E-36	380
gene0889	Chromosome	KPN_SCV	1.S.1.1.1	Propanediol utilization protein PduA OS=Salmonella typhimurium (strain LT2 / SGSC1412 / ATCC 700720) OX=99287 GN=pduA PE=1 SV=1	The Bacterial Microcompartment Shell/Pore-forming Protein-1 (BMC-SP1) Family	Bacterial Micro/NanoCompartment Shell Protein Pores	Channels/Pores	80.7	96.7	9.6E-33	341
gene0895	Chromosome	KPN_SCV	1.S.2.1.2	Propanediol utilization: polyhedral bodies OS=Salmonella paratyphi C (strain RKS4594) OX=476213 GN=pudB PE=4 SV=1	The Bacterial Microcompartment Shell/Pore-forming Protein-2 (BMC-SP2) Family	Bacterial Micro/NanoCompartment Shell Protein Pores	Channels/Pores	95.2	100	1.7E-138	1257
gene0896	Chromosome	KPN_SCV	1.S.1.1.1	Propanediol utilization protein PduA OS=Salmonella typhimurium (strain LT2 / SGSC1412 / ATCC 700720) OX=99287 GN=pduA PE=1 SV=1	The Bacterial Microcompartment Shell/Pore-forming Protein-1 (BMC-SP1) Family	Bacterial Micro/NanoCompartment Shell Protein Pores	Channels/Pores	95.7	100	4.0E-42	422
gene0897	Chromosome	KPN_SCV	1.A.8.1.1	Glycerol uptake facilitator protein - Escherichia coli.	The Major Intrinsic Protein (MIP) Family	Alpha-Type Channels	Channels/Pores	67.7	97.77	4.3E-105	969
gene0900	Chromosome	KPN_SCV	9.B.125.2.2	Probable cobalamin biosynthesis protein CobD OS=Methanosarcina mazei (strain ATCC BAA-159 / DSM 3647 / Goe1 / Go1 / JCM 11833 / OCM 88) GN=cobD PE=3 SV=1	The AmpE/CobD (AmpE/CobD) Family	Putative transport proteins	Incompletely Characterized Transport Systems	34.2	96.55	1.8E-41	421
gene0911	Chromosome	KPN_SCV	3.A.1.23.6	Protein cbiM - Salmonella typhimurium.	The ATP-binding Cassette (ABC) Superfamily	P-P-bond-hydrolysis-driventransporters	Primary Active Transporters	86.1	100	3.6E-119	1090
gene0912	Chromosome	KPN_SCV	3.A.1.23.6	Protein cbiM - Salmonella typhimurium.	The ATP-binding Cassette (ABC) Superfamily	P-P-bond-hydrolysis-driventransporters	Primary Active Transporters	88	98.92	2.1E-43	433
gene0913	Chromosome	KPN_SCV	3.A.1.23.6	Protein cbiM - Salmonella typhimurium.	The ATP-binding Cassette (ABC) Superfamily	P-P-bond-hydrolysis-driventransporters	Primary Active Transporters	75.1	100	7.5E-95	880
gene0914	Chromosome	KPN_SCV	3.A.1.23.6	Protein cbiM - Salmonella typhimurium.	The ATP-binding Cassette (ABC) Superfamily	P-P-bond-hydrolysis-driventransporters	Primary Active Transporters	82.8	100	3.7E-128	1168
gene0933	Chromosome	KPN_SCV	2.A.1.7.1	L-fucose permease - Escherichia coli.	The Major Facilitator Superfamily (MFS)	Porters(uniporters,symporters,antiporters)	Electrochemical Potential-driven Transporters	89.7	100	5.2E-225	2005
gene0937	Chromosome	KPN_SCV	3.A.1.17.2	PUTATIVE SULFONATE BINDING PROTEIN PRECURSOR - Pseudomonas putida.	The ATP-binding Cassette (ABC) Superfamily	P-P-bond-hydrolysis-driventransporters	Primary Active Transporters	45.6	43.43	3.4E-71	680
gene0941	Chromosome	KPN_SCV	3.A.1.24.5	Probable TonB-dependent receptor OS=Pseudomonas aeruginosa (strain ATCC 15692 / PAO1 / 1C / PRS 101 / LMG 12228) GN=PA5505 PE=4 SV=1	The ATP-binding Cassette (ABC) Superfamily	P-P-bond-hydrolysis-driventransporters	Primary Active Transporters	43.5	88.24	8.5E-58	562
gene0942	Chromosome	KPN_SCV	3.A.1.24.5	Probable TonB-dependent receptor OS=Pseudomonas aeruginosa (strain ATCC 15692 / PAO1 / 1C / PRS 101 / LMG 12228) GN=PA5505 PE=4 SV=1	The ATP-binding Cassette (ABC) Superfamily	P-P-bond-hydrolysis-driventransporters	Primary Active Transporters	43.1	84.91	2.2E-41	419
gene0943	Chromosome	KPN_SCV	3.A.1.24.1	D-methionine-binding lipoprotein MetQ precursor - Escherichia coli.	The ATP-binding Cassette (ABC) Superfamily	P-P-bond-hydrolysis-driventransporters	Primary Active Transporters	28.3	73.63	1.2E-20	241
gene0946	Chromosome	KPN_SCV	3.A.1.17.2	PUTATIVE SULFONATE BINDING PROTEIN PRECURSOR - Pseudomonas putida.	The ATP-binding Cassette (ABC) Superfamily	P-P-bond-hydrolysis-driventransporters	Primary Active Transporters	49	95.53	3.5E-82	772
gene0948	Chromosome	KPN_SCV	2.A.42.2.1	Serine transporter - Escherichia coli.	The Hydroxy/Aromatic Amino Acid Permease (HAAAP) Family	Porters(uniporters,symporters,antiporters)	Electrochemical Potential-driven Transporters	92.8	100	7.8E-218	1943
gene0955	Chromosome	KPN_SCV	2.A.1.14.40	Predicted D-glucarate transporter OS=Escherichia coli (strain K12 / MC4100 / BW2952) GN=gudP PE=4 SV=1	The Major Facilitator Superfamily (MFS)	Porters(uniporters,symporters,antiporters)	Electrochemical Potential-driven Transporters	92.9	100	1.2E-245	2183
gene0959	Chromosome	KPN_SCV	9.B.238.3.1	hybrid sensor histidine kinase/response regulator [Balneola vulgaris]	The Uncharacterized Bacterial 5 TMS Protein-1 (UBP1) Family	Putative transport proteins	Incompletely Characterized Transport Systems	31.9	40.28	7.4E-40	411
gene0995	Chromosome	KPN_SCV	1.A.34.1.2	Outer membrane lipoprotein OS=Escherichia coli (strain 55989 / EAEC) GN=nlpD PE=4 SV=1	The <i>Bacillus</i> Gap Junction-like Channel-forming Complex (GJ-CC) Family	Alpha-Type Channels	Channels/Pores	79	100	9.2E-154	1390
gene0998	Chromosome	KPN_SCV	2.A.1.3.26	Inner membrane transport protein yegB - Escherichia coli.	The Major Facilitator Superfamily (MFS)	Porters(uniporters,symporters,antiporters)	Electrochemical Potential-driven Transporters	33.7	40.75	5.5E-24	271
gene1005	Chromosome	KPN_SCV	1.E.53.1.6	Putative uncharacterized protein OS=Klebsiella oxytoca 10-5243 GN=HMPREF9687_00477 PE=4 SV=1	The Toxic Hok/Gef Protein (Hok/Gef) Family	Holins	Channels/Pores	80	100	5.0E-15	186
gene1007	Chromosome	KPN_SCV	3.A.1.14.16	ABC transporter-related protein - Serratia proteamaculans (strain 568).	The ATP-binding Cassette (ABC) Superfamily	P-P-bond-hydrolysis-driventransporters	Primary Active Transporters	60.6	96.91	7.9E-80	751
gene1008	Chromosome	KPN_SCV	3.A.1.14.5	Hemin-binding periplasmic protein HMUT precursor - Yersinia pestis.	The ATP-binding Cassette (ABC) Superfamily	P-P-bond-hydrolysis-driventransporters	Primary Active Transporters	63.9	97.89	1.6E-101	939
gene1009	Chromosome	KPN_SCV	3.A.1.14.16	ABC transporter-related protein - Serratia proteamaculans (strain 568).	The ATP-binding Cassette (ABC) Superfamily	P-P-bond-hydrolysis-driventransporters	Primary Active Transporters	56.8	99.26	1.8E-79	748
gene1011	Chromosome	KPN_SCV	1.B.14.2.7	Hemin-binding membrane protein OS=Rhizobium meliloti GN=bhuR PE=3 SV=1	The Outer Membrane Receptor (OMR) Family	Beta-Barrel Porins	Channels/Pores	25.3	91.74	5.2E-34	360
gene1014	Chromosome	KPN_SCV	2.A.69.3.5	Uncharacterized transporter YfdV OS=Escherichia coli O6:H1 (strain CFT073 / ATCC 700928 / UPEC) GN=yfdV PE=3 SV=1	The Auxin Efflux Carrier (AEC) Family	Porters(uniporters,symporters,antiporters)	Electrochemical Potential-driven Transporters	28.6	96.49	4.5E-29	314
gene1017	Chromosome	KPN_SCV	3.A.1.15.7	SitD (Salmonella iron transporter: fur regulated) - Salmonella typhimurium.	The ATP-binding Cassette (ABC) Superfamily	P-P-bond-hydrolysis-driventransporters	Primary Active Transporters	77.3	96.13	6.1E-110	1011
gene1018	Chromosome	KPN_SCV	3.A.1.15.7	SitD (Salmonella iron transporter: fur regulated) - Salmonella typhimurium.	The ATP-binding Cassette (ABC) Superfamily	P-P-bond-hydrolysis-driventransporters	Primary Active Transporters	87.4	98.58	2.1E-131	1196
gene1019	Chromosome	KPN_SCV	3.A.1.15.7	SitD (Salmonella iron transporter: fur regulated) - Salmonella typhimurium.	The ATP-binding Cassette (ABC) Superfamily	P-P-bond-hydrolysis-driventransporters	Primary Active Transporters	82.5	98.17	3.8E-125	1142
gene1020	Chromosome	KPN_SCV	3.A.1.15.7	SitD (Salmonella iron transporter: fur regulated) - Salmonella typhimurium.	The ATP-binding Cassette (ABC) Superfamily	P-P-bond-hydrolysis-driventransporters	Primary Active Transporters	80.6	99.67	1.1E-141	1285
gene1023	Chromosome	KPN_SCV	4.A.3.2.7	Cellobiose-specific PTS family enzyme IIB component OS=Klebsiella pneumoniae subsp. pneumoniae NTUH-K2044 GN=celA PE=4 SV=1	The PTS Lactose-N,N'-Diacetylchitobiose-��-glucoside (Lac) Family	Phosphotransfer-driven Group Translocators(PTS)	Group Translocators	65.6	92.31	3.7E-28	302
gene1024	Chromosome	KPN_SCV	4.A.3.2.6	PTS system, cellobiose-specific IIA component OS=Vibrio cholerae GN=VC_1283 PE=4 SV=1	The PTS Lactose-N,N'-Diacetylchitobiose-��-glucoside (Lac) Family	Phosphotransfer-driven Group Translocators(PTS)	Group Translocators	54.1	96.14	1.0E-140	1278
gene1025	Chromosome	KPN_SCV	4.A.3.2.6	PTS system, cellobiose-specific IIA component OS=Vibrio cholerae GN=VC_1283 PE=4 SV=1	The PTS Lactose-N,N'-Diacetylchitobiose-��-glucoside (Lac) Family	Phosphotransfer-driven Group Translocators(PTS)	Group Translocators	52	96.15	1.1E-21	246
gene1026	Chromosome	KPN_SCV	4.A.3.2.6	PTS system, cellobiose-specific IIA component OS=Vibrio cholerae GN=VC_1283 PE=4 SV=1	The PTS Lactose-N,N'-Diacetylchitobiose-��-glucoside (Lac) Family	Phosphotransfer-driven Group Translocators(PTS)	Group Translocators	36.9	90.34	1.0E-85	804
gene1030	Chromosome	KPN_SCV	3.A.23.1.1	VgrG protein OS=Vibrio cholerae 2740-80 GN=vgrG-1 PE=4 SV=1	The Type VI Symbiosis/Virulence Secretory Pathway (VISP) Family	P-P-bond-hydrolysis-driventransporters	Primary Active Transporters	41.4	40.14	5.0E-49	489
gene1032	Chromosome	KPN_SCV	3.D.7.1.5	CoB--CoM heterodisulfide reductase iron-sulfur subunit A [Candidatus Thorarchaeota archaeon AB_25]	The H<sub>2</sub>:Heterodisulfide Oxidoreductase (HHO) Family	Oxidoreduction-driven transporters	Primary Active Transporters	41.1	89.01	1.1E-69	665
gene1037	Chromosome	KPN_SCV	3.D.1.9.2	Formate dehydrogenase H OS=Escherichia coli (strain K12) GN=fdhF PE=1 SV=2	The H<sup>+</sup> or Na<sup>+</sup>-translocating NADH Dehydrogenase (NDH) Family	Oxidoreduction-driven transporters	Primary Active Transporters	87.1	99.01	3.3E-102	943
gene1038	Chromosome	KPN_SCV	3.D.1.9.2	Formate dehydrogenase H OS=Escherichia coli (strain K12) GN=fdhF PE=1 SV=2	The H<sup>+</sup> or Na<sup>+</sup>-translocating NADH Dehydrogenase (NDH) Family	Oxidoreduction-driven transporters	Primary Active Transporters	69.3	100	1.3E-237	2115
gene1039	Chromosome	KPN_SCV	3.D.1.9.2	Formate dehydrogenase H OS=Escherichia coli (strain K12) GN=fdhF PE=1 SV=2	The H<sup>+</sup> or Na<sup>+</sup>-translocating NADH Dehydrogenase (NDH) Family	Oxidoreduction-driven transporters	Primary Active Transporters	88.9	100	1.8E-147	1335
gene1040	Chromosome	KPN_SCV	3.D.1.9.2	Formate dehydrogenase H OS=Escherichia coli (strain K12) GN=fdhF PE=1 SV=2	The H<sup>+</sup> or Na<sup>+</sup>-translocating NADH Dehydrogenase (NDH) Family	Oxidoreduction-driven transporters	Primary Active Transporters	97.4	100	0	2985
gene1041	Chromosome	KPN_SCV	3.D.1.9.2	Formate dehydrogenase H OS=Escherichia coli (strain K12) GN=fdhF PE=1 SV=2	The H<sup>+</sup> or Na<sup>+</sup>-translocating NADH Dehydrogenase (NDH) Family	Oxidoreduction-driven transporters	Primary Active Transporters	88.8	99.44	1.2E-95	886
gene1042	Chromosome	KPN_SCV	3.D.1.9.2	Formate dehydrogenase H OS=Escherichia coli (strain K12) GN=fdhF PE=1 SV=2	The H<sup>+</sup> or Na<sup>+</sup>-translocating NADH Dehydrogenase (NDH) Family	Oxidoreduction-driven transporters	Primary Active Transporters	92.5	100	1.9E-139	1265
gene1047	Chromosome	KPN_SCV	4.A.1.2.3	PTS SYSTEM, ARBUTIN-, CELLOBIOSE-, AND SALICIN-SPECIFIC IIABC COMPONENT (EIIABC-ASC) (ARBUTIN-, CELLOBIOSE-, AND SALICIN-PERMEASE IIABC COMPONENT) (PHOSPHOTRANSFERASE ENZYME II, ABC COMPONENT) (EC 2.7.1.69) (EII-ASC) - Escherichia co	The PTS Glucose-Glucoside (Glc) Family	Phosphotransfer-driven Group Translocators(PTS)	Group Translocators	89.2	98.54	3.7E-232	2067
gene1049	Chromosome	KPN_SCV	3.D.1.9.2	Formate dehydrogenase H OS=Escherichia coli (strain K12) GN=fdhF PE=1 SV=2	The H<sup>+</sup> or Na<sup>+</sup>-translocating NADH Dehydrogenase (NDH) Family	Oxidoreduction-driven transporters	Primary Active Transporters	38.9	97.71	1.6E-31	333
gene1051	Chromosome	KPN_SCV	2.A.52.1.1	HIGH-AFFINITY NICKEL TRANSPORT PROTEIN - Alcaligenes eutrophus (Ralstonia eutropha).	The Ni<sup>2+</sup>-Co<sup>2+</sup> Transporter (NiCoT) Family	Porters(uniporters,symporters,antiporters)	Electrochemical Potential-driven Transporters	57.5	96.74	4.3E-102	944
gene1054	Chromosome	KPN_SCV	3.A.23.1.1	VgrG protein OS=Vibrio cholerae 2740-80 GN=vgrG-1 PE=4 SV=1	The Type VI Symbiosis/Virulence Secretory Pathway (VISP) Family	P-P-bond-hydrolysis-driventransporters	Primary Active Transporters	37.5	62.02	3.8E-49	489
gene1059	Chromosome	KPN_SCV	4.A.4.1.1	PTS SYSTEM, GLUCITOL/SORBITOL-SPECIFIC IIA COMPONENT (EIIA-GUT) (GLUCITOL/SORBITOL-PERMEASE IIA COMPONENT) (PHOSPHOTRANSFERASE ENZYME II, A COMPONENT) (EC 2.7.1.69) (EIII-GUT) - Escherichia coli.	The PTS Glucitol (Gut) Family	Phosphotransfer-driven Group Translocators(PTS)	Group Translocators	79.7	98.33	6.7E-50	490
gene1060	Chromosome	KPN_SCV	4.A.4.1.1	PTS SYSTEM, GLUCITOL/SORBITOL-SPECIFIC IIA COMPONENT (EIIA-GUT) (GLUCITOL/SORBITOL-PERMEASE IIA COMPONENT) (PHOSPHOTRANSFERASE ENZYME II, A COMPONENT) (EC 2.7.1.69) (EIII-GUT) - Escherichia coli.	The PTS Glucitol (Gut) Family	Phosphotransfer-driven Group Translocators(PTS)	Group Translocators	88	100	3.6E-162	1462
gene1061	Chromosome	KPN_SCV	4.A.4.1.1	PTS SYSTEM, GLUCITOL/SORBITOL-SPECIFIC IIA COMPONENT (EIIA-GUT) (GLUCITOL/SORBITOL-PERMEASE IIA COMPONENT) (PHOSPHOTRANSFERASE ENZYME II, A COMPONENT) (EC 2.7.1.69) (EIII-GUT) - Escherichia coli.	The PTS Glucitol (Gut) Family	Phosphotransfer-driven Group Translocators(PTS)	Group Translocators	92.5	100	8.4E-100	922
gene1064	Chromosome	KPN_SCV	3.A.1.15.19	ABC transporter related protein OS=Paracoccus denitrificans (strain Pd 1222) OX=318586 GN=Pden_1595 PE=4 SV=1	The ATP-binding Cassette (ABC) Superfamily	P-P-bond-hydrolysis-driventransporters	Primary Active Transporters	45.1	95.56	1.3E-43	438
gene1065	Chromosome	KPN_SCV	3.A.1.15.10	Putative ABC-transporter membrane protein - Neisseria meningitidis serogroup A.	The ATP-binding Cassette (ABC) Superfamily	P-P-bond-hydrolysis-driventransporters	Primary Active Transporters	55.5	95.47	3.1E-69	660
gene1066	Chromosome	KPN_SCV	3.A.1.15.19	ABC transporter related protein OS=Paracoccus denitrificans (strain Pd 1222) OX=318586 GN=Pden_1595 PE=4 SV=1	The ATP-binding Cassette (ABC) Superfamily	P-P-bond-hydrolysis-driventransporters	Primary Active Transporters	44.6	93.49	4.1E-61	590
gene1079	Chromosome	KPN_SCV	9.B.27.3.1	Conserved inner membrane protein OS=Escherichia coli OR:K5:H- (strain ABU 83972) GN=yqaA PE=4 SV=1	The DedA or YdjX-Z (DedA) Family	Putative transport proteins	Incompletely Characterized Transport Systems	88.7	100	7.6E-69	654
gene1084	Chromosome	KPN_SCV	2.A.1.3.2	Multidrug resistance protein B - Escherichia coli.	The Major Facilitator Superfamily (MFS)	Porters(uniporters,symporters,antiporters)	Electrochemical Potential-driven Transporters	93.9	100	4.0E-277	2455
gene1085	Chromosome	KPN_SCV	8.A.1.1.1	MULTIDRUG RESISTANCE PROTEIN A - Escherichia coli.	The Membrane Fusion Protein (MFP) Family	Auxiliary transport proteins	Accessory Factors Involved in Transport	81.5	100	6.5E-179	1607
gene1087	Chromosome	KPN_SCV	2.A.78.1.3	Hypothetical protein ygaH - Escherichia coli.	The Branched Chain Amino Acid Exporter (LIV-E) Family	Porters(uniporters,symporters,antiporters)	Electrochemical Potential-driven Transporters	72	96.4	1.1E-38	393
gene1088	Chromosome	KPN_SCV	2.A.78.1.3	Hypothetical protein ygaH - Escherichia coli.	The Branched Chain Amino Acid Exporter (LIV-E) Family	Porters(uniporters,symporters,antiporters)	Electrochemical Potential-driven Transporters	81	99.6	9.4E-107	983
gene1089	Chromosome	KPN_SCV	3.A.1.12.1	Glycine betaine-binding periplasmic protein - Escherichia coli.	The ATP-binding Cassette (ABC) Superfamily	P-P-bond-hydrolysis-driventransporters	Primary Active Transporters	79.8	100	8.3E-159	1433
gene1090	Chromosome	KPN_SCV	3.A.1.12.1	Glycine betaine-binding periplasmic protein - Escherichia coli.	The ATP-binding Cassette (ABC) Superfamily	P-P-bond-hydrolysis-driventransporters	Primary Active Transporters	89.3	100	1.6E-171	1543
gene1091	Chromosome	KPN_SCV	3.A.1.12.1	Glycine betaine-binding periplasmic protein - Escherichia coli.	The ATP-binding Cassette (ABC) Superfamily	P-P-bond-hydrolysis-driventransporters	Primary Active Transporters	91.5	100	9.9E-207	1847
gene1100	Chromosome	KPN_SCV	2.A.104.1.1	L-alanine exporter AlaE OS=Citrobacter koseri (strain ATCC BAA-895 / CDC 4225-83 / SGSC4696) GN=alaE PE=3 SV=2	The L-Alanine Exporter (AlaE) Family	Porters(uniporters,symporters,antiporters)	Electrochemical Potential-driven Transporters	81.9	100	2.4E-65	624
gene1108	Chromosome	KPN_SCV	3.A.23.1.1	VgrG protein OS=Vibrio cholerae 2740-80 GN=vgrG-1 PE=4 SV=1	The Type VI Symbiosis/Virulence Secretory Pathway (VISP) Family	P-P-bond-hydrolysis-driventransporters	Primary Active Transporters	40.7	40.3	3.6E-43	438
gene1112	Chromosome	KPN_SCV	1.B.11.3.9	Outer membrane usher protein fimD OS=Escherichia coli (strain K12) GN=fimD PE=1 SV=2	The Outer Membrane Fimbrial Usher Porin (FUP) Family	Beta-Barrel Porins	Channels/Pores	40.5	94.59	9.9E-172	1548
gene1117	Chromosome	KPN_SCV	9.B.2.4.1	Putative transport protein OS=Klebsiella pneumoniae KCTC 2242 GN=KPN2242_17885 PE=4 SV=1	The Integral Membrane CAAX Protease-2 (CAAX Protease2) Family	Putative transport proteins	Incompletely Characterized Transport Systems	99	100	2.2E-109	1005
gene1118	Chromosome	KPN_SCV	1.A.115.1.2	NAD-binding protein [Euryarchaeota archaeon]	The Pore-forming NADPH-dependent 1-Acyldihydroxyacetone Phosphate Reductase (Ayr1) Family	Alpha-Type Channels	Channels/Pores	31.1	69.32	8.2E-16	199
gene1121	Chromosome	KPN_SCV	3.A.1.3.5	Octopine permease ATP-binding protein P - Agrobacterium tumefaciens.	The ATP-binding Cassette (ABC) Superfamily	P-P-bond-hydrolysis-driventransporters	Primary Active Transporters	51	49.21	3.8E-62	601
gene1122	Chromosome	KPN_SCV	3.A.1.3.3	Arginine transport ATP-binding protein artP - Escherichia coli.	The ATP-binding Cassette (ABC) Superfamily	P-P-bond-hydrolysis-driventransporters	Primary Active Transporters	32.2	89.14	6.1E-19	226
gene1130	Chromosome	KPN_SCV	2.A.6.2.47	Acriflavin resistance protein AcrA OS=Klebsiella pneumoniae GN=oqxA PE=4 SV=1	The Resistance-Nodulation-Cell Division (RND) Superfamily	Porters(uniporters,symporters,antiporters)	Electrochemical Potential-driven Transporters	99.8	100	0	5156
gene1131	Chromosome	KPN_SCV	2.A.6.2.47	Acriflavin resistance protein AcrA OS=Klebsiella pneumoniae GN=oqxA PE=4 SV=1	The Resistance-Nodulation-Cell Division (RND) Superfamily	Porters(uniporters,symporters,antiporters)	Electrochemical Potential-driven Transporters	100	100	1.5E-215	1923
gene1152	Chromosome	KPN_SCV	1.B.33.1.3	Lipoprotein-34 precursor - Escherichia coli.	The Outer Membrane Protein Insertion Porin (Bam Complex) (OmpIP) Family	Beta-Barrel Porins	Channels/Pores	91	98.23	1.5E-54	530
gene1155	Chromosome	KPN_SCV	3.A.8.1.1	Mitochondrial import inner membrane translocase subunit TIM9 - Saccharomyces cerevisiae (Baker's yeast).	The Mitochondrial Protein Translocase (MPT) Family	P-P-bond-hydrolysis-driventransporters	Primary Active Transporters	33.1	88.78	4.2E-17	209
gene1156	Chromosome	KPN_SCV	1.A.112.2.5	UPF0053 inner membrane protein YfjD OS=Escherichia coli (strain K12) GN=yfjD PE=1 SV=5	The Cyclin M Mg2+ Exporter (CNNM) Family	Alpha-Type Channels	Channels/Pores	91.8	100	1.4E-214	1915
gene1157	Chromosome	KPN_SCV	9.B.14.3.6	Inner membrane protein YpjD OS=Escherichia coli (strain K12) GN=ypjD PE=1 SV=1	The Putative Heme Handling Protein (HHP) Family	Putative transport proteins	Incompletely Characterized Transport Systems	90.1	100	1.1E-132	1207
gene1158	Chromosome	KPN_SCV	3.A.5.1.1	Uncharacterized protein ybaA OS=Escherichia coli (strain K12) GN=ybaA PE=4 SV=1	The General Secretory Pathway (Sec) Family	P-P-bond-hydrolysis-driventransporters	Primary Active Transporters	96.9	100	4.0E-244	2170
gene1165	Chromosome	KPN_SCV	1.B.6.1.21	Putative lipoprotein YfiB OS=Escherichia coli (strain K12) GN=yfiB PE=3 SV=2	The OmpA-OmpF Porin (OOP) Family	Beta-Barrel Porins	Channels/Pores	74.4	100	1.1E-66	636
gene1173	Chromosome	KPN_SCV	1.B.33.1.3	Lipoprotein-34 precursor - Escherichia coli.	The Outer Membrane Protein Insertion Porin (Bam Complex) (OmpIP) Family	Beta-Barrel Porins	Channels/Pores	92.2	100	1.7E-129	1179
gene1176	Chromosome	KPN_SCV	3.A.23.5.1	Type VI secretion system needle syringe protein TssI OS=Geobacter sulfurreducens (strain ATCC 51573 / DSM 12127 / PCA) GN=tssI PE=4 SV=1	The Type VI Symbiosis/Virulence Secretory Pathway (VISP) Family	P-P-bond-hydrolysis-driventransporters	Primary Active Transporters	38.7	98.95	1.1E-154	1401
gene1181	Chromosome	KPN_SCV	2.A.1.6.2	Alpha-ketoglutarate permease - Escherichia coli.	The Major Facilitator Superfamily (MFS)	Porters(uniporters,symporters,antiporters)	Electrochemical Potential-driven Transporters	87	100	1.9E-211	1888
gene1190	Chromosome	KPN_SCV	3.A.18.1.1	Histone deacetylase complex subunit SAP18 - Homo sapiens (Human).	The Nuclear mRNA Exporter (mRNA-E) Family	P-P-bond-hydrolysis-driventransporters	Primary Active Transporters	33.4	81.72	9.7E-54	528
gene1192	Chromosome	KPN_SCV	3.D.10.1.3	Fumarate reductase flavoprotein subunit OS=Wolinella succinogenes (strain ATCC 29543 / DSM 1740 / LMG 7466 / NCTC 11488 / FDC 602W) GN=frdA PE=1 SV=3	The Prokaryotic Succinate Dehydrogenase (SDH) Family	Oxidoreduction-driven transporters	Primary Active Transporters	30	95.18	4.3E-48	480
gene1198	Chromosome	KPN_SCV	9.B.391.1.2	signal peptidase I [Guyparkeria halophila]	The Eukaryotic Inner Membrane Peptidase Complex (IMPC) Family	Putative transport proteins	Incompletely Characterized Transport Systems	39.7	95.68	6.9E-57	554
gene1212	Chromosome	KPN_SCV	3.A.23.1.1	VgrG protein OS=Vibrio cholerae 2740-80 GN=vgrG-1 PE=4 SV=1	The Type VI Symbiosis/Virulence Secretory Pathway (VISP) Family	P-P-bond-hydrolysis-driventransporters	Primary Active Transporters	39.7	71.01	4.2E-57	557
gene1216	Chromosome	KPN_SCV	9.B.214.2.2	DoxX family protein [Burkholderia ptereochthonis]	The ER to Golgi Transport Factor (ER/G-TF) Family	Putative transport proteins	Incompletely Characterized Transport Systems	57.7	88.39	2.4E-39	400
gene1219	Chromosome	KPN_SCV	2.A.1.1.3	D-xylose-proton symporter - Escherichia coli.	The Major Facilitator Superfamily (MFS)	Porters(uniporters,symporters,antiporters)	Electrochemical Potential-driven Transporters	38.6	94.98	1.3E-83	786
gene1221	Chromosome	KPN_SCV	2.A.1.27.1	Probable 3-phenylpropionic acid transporter - Escherichia coli.	The Major Facilitator Superfamily (MFS)	Porters(uniporters,symporters,antiporters)	Electrochemical Potential-driven Transporters	84	99.47	1.4E-178	1604
gene1224	Chromosome	KPN_SCV	2.A.113.1.7	High-affinity nickel-transporter OS=Starkeya novella (strain ATCC 8093 / DSM 506 / CCM 1077 / IAM 12100 / NBRC 12443 / NCIB 9113) GN=Snov_2827 PE=4 SV=1	The Nickel/cobalt Transporter (NicO) Family	Porters(uniporters,symporters,antiporters)	Electrochemical Potential-driven Transporters	36.9	81.6	3.8E-31	332
gene1233	Chromosome	KPN_SCV	9.A.41.1.1	Chaperone protein hscA homolog - Haemophilus influenzae.	The Capsular Polysaccharide Exporter (CPS-E) Family	Recognized transporters of unknown biochemical mechanism	Incompletely Characterized Transport Systems	68.6	100	1.1E-228	2038
gene1248	Chromosome	KPN_SCV	1.B.33.1.3	Lipoprotein-34 precursor - Escherichia coli.	The Outer Membrane Protein Insertion Porin (Bam Complex) (OmpIP) Family	Beta-Barrel Porins	Channels/Pores	89.3	100	6.7E-208	1857
gene1249	Chromosome	KPN_SCV	9.A.8.1.9	Ferrous iron transport protein B homolog OS=Methanocaldococcus jannaschii (strain ATCC 43067 / DSM 2661 / JAL-1 / JCM 10045 / NBRC 100440) GN=MJ0566 PE=1 SV=1	The Ferrous Iron Uptake (FeoB) Family	Recognized transporters of unknown biochemical mechanism	Incompletely Characterized Transport Systems	29.5	30.49	1.5E-10	156
gene1257	Chromosome	KPN_SCV	2.A.1.70.8	Permease of the Major Facilitator Family OS=Cupriavidus metallidurans (strain ATCC 43123 / DSM 2839 / NBRC 102507 / CH34) OX=266264 GN=arsP PE=4 SV=1	The Major Facilitator Superfamily (MFS)	Porters(uniporters,symporters,antiporters)	Electrochemical Potential-driven Transporters	32.6	89.76	5.1E-41	418
gene1259	Chromosome	KPN_SCV	9.B.209.1.1	Uncharacterized protein YfgG OS=Escherichia coli (strain K12) GN=yfgG PE=4 SV=1	The DUF2633 (DUF2633) Family	Putative transport proteins	Incompletely Characterized Transport Systems	78.8	91.23	1.1E-18	218
gene1266	Chromosome	KPN_SCV	8.A.49.1.3	putative beta-glucosidase [Candidatus Saccharibacteria bacterium GW2011_GWC2_44_17]	The Klotho Auxiliary Protein (Klotho) Family	Auxiliary transport proteins	Accessory Factors Involved in Transport	25.3	97.69	1.7E-32	345
gene1268	Chromosome	KPN_SCV	2.A.40.1.1	Uracil permease - Escherichia coli.	The Nucleobase/Ascorbate Transporter (NAT) or Nucleobase:Cation Symporter-2 (NCS2) Family	Porters(uniporters,symporters,antiporters)	Electrochemical Potential-driven Transporters	93.6	99.3	5.6E-216	1927
gene1273	Chromosome	KPN_SCV	2.A.86.1.1	Putative permease perM - Escherichia coli.	The Autoinducer-2 Exporter (AI-2E) Family (Formerly the PerM Family, TC #9.B.22)	Porters(uniporters,symporters,antiporters)	Electrochemical Potential-driven Transporters	93.7	98.58	4.2E-177	1591
gene1277	Chromosome	KPN_SCV	1.B.33.1.3	Lipoprotein-34 precursor - Escherichia coli.	The Outer Membrane Protein Insertion Porin (Bam Complex) (OmpIP) Family	Beta-Barrel Porins	Channels/Pores	84.9	100	2.8E-165	1489
gene1284	Chromosome	KPN_SCV	2.A.6.2.7	PROBABLE AMINOGLYCOSIDE EFFLUX PUMP (ACRIFLAVINE RESISTANCE PROTEIN D) - Escherichia coli.	The Resistance-Nodulation-Cell Division (RND) Superfamily	Porters(uniporters,symporters,antiporters)	Electrochemical Potential-driven Transporters	91.1	100	0	4687
gene1285	Chromosome	KPN_SCV	3.D.1.9.1	Hydrogenase-4 component E OS=Escherichia coli (strain K12) GN=hyfE PE=1 SV=1	The H<sup>+</sup> or Na<sup>+</sup>-translocating NADH Dehydrogenase (NDH) Family	Oxidoreduction-driven transporters	Primary Active Transporters	32.2	26.36	6.8E-19	229
gene1293	Chromosome	KPN_SCV	9.B.75.2.1	Ethanolamine utilization protein eutQ - Escherichia coli.	The Ethanol Utilization/Transport (Eut) Protein Family	Putative transport proteins	Incompletely Characterized Transport Systems	86.7	100	2.0E-111	1023
gene1296	Chromosome	KPN_SCV	1.S.1.1.2	Ethanolamine utilization protein EutM OS=Escherichia coli (strain K12) OX=83333 GN=eutM PE=1 SV=1	The Bacterial Microcompartment Shell/Pore-forming Protein-1 (BMC-SP1) Family	Bacterial Micro/NanoCompartment Shell Protein Pores	Channels/Pores	95.8	98.96	3.7E-43	431
gene1301	Chromosome	KPN_SCV	9.A.28.1.1	Ethanolamine utilization protein eutH (Putative ethanolamine transporter) - Salmonella typhimurium.	The Ethanolamine Facilitator (EAF) Family	Recognized transporters of unknown biochemical mechanism	Incompletely Characterized Transport Systems	92.9	100	1.9E-208	1862
gene1305	Chromosome	KPN_SCV	1.S.2.1.1	Ethanolamine utilization protein EutL OS=Escherichia coli (strain K12) OX=83333 GN=eutL PE=1 SV=1	The Bacterial Microcompartment Shell/Pore-forming Protein-2 (BMC-SP2) Family	Bacterial Micro/NanoCompartment Shell Protein Pores	Channels/Pores	93.2	100	1.5E-111	1024
gene1306	Chromosome	KPN_SCV	1.S.1.1.1	Propanediol utilization protein PduA OS=Salmonella typhimurium (strain LT2 / SGSC1412 / ATCC 700720) OX=99287 GN=pduA PE=1 SV=1	The Bacterial Microcompartment Shell/Pore-forming Protein-1 (BMC-SP1) Family	Bacterial Micro/NanoCompartment Shell Protein Pores	Channels/Pores	47.6	52.17	5.5E-15	190
gene1311	Chromosome	KPN_SCV	9.B.127.1.1	Inner membrane protein yfeZ OS=Escherichia coli (strain K12) GN=yfeZ PE=1 SV=2	The DUF2919 (PF11143) Family	Putative transport proteins	Incompletely Characterized Transport Systems	70.5	97.99	2.4E-57	555
gene1314	Chromosome	KPN_SCV	3.A.1.6.1	Sulfate transport system permease protein cysW - Escherichia coli.	The ATP-binding Cassette (ABC) Superfamily	P-P-bond-hydrolysis-driventransporters	Primary Active Transporters	95	99.7	5.6E-187	1676
gene1315	Chromosome	KPN_SCV	3.A.1.6.1	Sulfate transport system permease protein cysW - Escherichia coli.	The ATP-binding Cassette (ABC) Superfamily	P-P-bond-hydrolysis-driventransporters	Primary Active Transporters	97.5	100	1.2E-145	1319
gene1316	Chromosome	KPN_SCV	3.A.1.6.1	Sulfate transport system permease protein cysW - Escherichia coli.	The ATP-binding Cassette (ABC) Superfamily	P-P-bond-hydrolysis-driventransporters	Primary Active Transporters	92.1	100	3.6E-150	1358
gene1317	Chromosome	KPN_SCV	3.A.1.6.1	Sulfate transport system permease protein cysW - Escherichia coli.	The ATP-binding Cassette (ABC) Superfamily	P-P-bond-hydrolysis-driventransporters	Primary Active Transporters	94.8	100	1.2E-198	1777
gene1323	Chromosome	KPN_SCV	4.A.1.1.1	Putative inhibitor of glucose uptake transporter SgrT OS=Escherichia coli (strain K12) OX=83333 GN=sgrT PE=1 SV=1	The PTS Glucose-Glucoside (Glc) Family	Phosphotransfer-driven Group Translocators(PTS)	Group Translocators	98.2	100	2.3E-88	823
gene1324	Chromosome	KPN_SCV	8.A.7.1.1	PHOSPHOENOLPYRUVATE-PROTEIN PHOSPHOTRANSFERASE (EC 2.7.3.9) (PHOSPHOTRANSFERASE SYSTEM, ENZYME I) - Escherichia coli.	The Phosphotransferase System Enzyme I (EI) Family	Auxiliary transport proteins	Accessory Factors Involved in Transport	95.8	100	4.9E-308	2722
gene1325	Chromosome	KPN_SCV	8.A.8.1.1	Phosphocarrier protein HPr - Escherichia coli.	The Phosphotransferase System HPr (HPr) Family	Auxiliary transport proteins	Accessory Factors Involved in Transport	98.8	100	4.5E-40	404
gene1327	Chromosome	KPN_SCV	2.A.121.1.1	Protein cysZ - Escherichia coli.	The Sulfate Transporter (CysZ) Family	Porters(uniporters,symporters,antiporters)	Electrochemical Potential-driven Transporters	83.4	100	1.1E-129	1181
gene1331	Chromosome	KPN_SCV	2.A.28.3.4	Uncharacterized protein yfeH - Escherichia coli (strain K12).	The Bile Acid:Na<sup>+</sup> Symporter (BASS) Family	Porters(uniporters,symporters,antiporters)	Electrochemical Potential-driven Transporters	88.6	100	1.2E-162	1466
gene1343	Chromosome	KPN_SCV	2.A.41.1.1	Nucleoside permease nupC - Escherichia coli.	The Concentrative Nucleoside Transporter (CNT) Family	Porters(uniporters,symporters,antiporters)	Electrochemical Potential-driven Transporters	94	100	4.5E-199	1781
gene1344	Chromosome	KPN_SCV	2.A.55.3.1	Manganese transport protein mntH - Escherichia coli.	The Metal Ion (Mn<sup>2+</sup>-iron) Transporter (Nramp) Family	Porters(uniporters,symporters,antiporters)	Electrochemical Potential-driven Transporters	87.4	99.76	2.4E-200	1792
gene1348	Chromosome	KPN_SCV	2.A.49.7.1	Voltage gated chloride channel family protein OS=Escherichia coli DEC13A GN=ECDEC13A_2608 PE=4 SV=1	The Chloride Carrier/Channel (ClC) Family	Porters(uniporters,symporters,antiporters)	Electrochemical Potential-driven Transporters	78.2	99.27	6.4E-177	1590
gene1351	Chromosome	KPN_SCV	9.B.33.1.1	Sensor protein lytS OS=Bacillus anthracis GN=lytS PE=3 SV=1	The Sensor Histidine Kinase (SHK) Family	Putative transport proteins	Incompletely Characterized Transport Systems	33.1	96.99	7.5E-75	711
gene1353	Chromosome	KPN_SCV	2.A.1.17.1	Cyanate transport protein cynX - Escherichia coli.	The Major Facilitator Superfamily (MFS)	Porters(uniporters,symporters,antiporters)	Electrochemical Potential-driven Transporters	66.4	96.48	3.0E-147	1334
gene1358	Chromosome	KPN_SCV	3.A.23.5.1	Type VI secretion system needle syringe protein TssI OS=Geobacter sulfurreducens (strain ATCC 51573 / DSM 12127 / PCA) GN=tssI PE=4 SV=1	The Type VI Symbiosis/Virulence Secretory Pathway (VISP) Family	P-P-bond-hydrolysis-driventransporters	Primary Active Transporters	32.9	90.8	9.8E-20	231
gene1359	Chromosome	KPN_SCV	3.A.23.5.1	Type VI secretion system needle syringe protein TssI OS=Geobacter sulfurreducens (strain ATCC 51573 / DSM 12127 / PCA) GN=tssI PE=4 SV=1	The Type VI Symbiosis/Virulence Secretory Pathway (VISP) Family	P-P-bond-hydrolysis-driventransporters	Primary Active Transporters	44.6	91.05	3.8E-118	1084
gene1362	Chromosome	KPN_SCV	1.B.6.1.24	Outer membrane protein Omp38 OS=Acinetobacter baumannii OX=470 GN=omp38 PE=1 SV=1	The OmpA-OmpF Porin (OOP) Family	Beta-Barrel Porins	Channels/Pores	32.6	24.73	3.8E-15	196
gene1365	Chromosome	KPN_SCV	3.A.23.2.1	EvpP - Edwardsiella tarda.	The Type VI Symbiosis/Virulence Secretory Pathway (VISP) Family	P-P-bond-hydrolysis-driventransporters	Primary Active Transporters	23.8	61.66	1.1E-23	271
gene1370	Chromosome	KPN_SCV	3.A.23.2.1	EvpP - Edwardsiella tarda.	The Type VI Symbiosis/Virulence Secretory Pathway (VISP) Family	P-P-bond-hydrolysis-driventransporters	Primary Active Transporters	23.9	61.4	2.6E-25	285
gene1372	Chromosome	KPN_SCV	1.C.105.2.7	AAS surface protein OS=Staphylococcus saprophyticus GN=aas PE=4 SV=1	The <i>Bacillus thuringiensis</i> Vegetative Insecticidal Protein-3 (Vip3) Family	Pore-Forming Toxins(Proteins and Peptides)	Channels/Pores	40.1	24.46	2.6E-38	398
gene1377	Chromosome	KPN_SCV	3.A.23.4.1	Uncharacterized protein OS=Acinetobacter baumannii GN=tssC PE=4 SV=1	The Type VI Symbiosis/Virulence Secretory Pathway (VISP) Family	P-P-bond-hydrolysis-driventransporters	Primary Active Transporters	22.6	53.78	6.3E-41	421
gene1387	Chromosome	KPN_SCV	3.A.23.2.1	EvpP - Edwardsiella tarda.	The Type VI Symbiosis/Virulence Secretory Pathway (VISP) Family	P-P-bond-hydrolysis-driventransporters	Primary Active Transporters	23.7	75.7	6.0E-25	282
gene1390	Chromosome	KPN_SCV	3.A.23.5.1	Type VI secretion system needle syringe protein TssI OS=Geobacter sulfurreducens (strain ATCC 51573 / DSM 12127 / PCA) GN=tssI PE=4 SV=1	The Type VI Symbiosis/Virulence Secretory Pathway (VISP) Family	P-P-bond-hydrolysis-driventransporters	Primary Active Transporters	31.5	72.67	2.0E-11	159
gene1392	Chromosome	KPN_SCV	3.A.23.2.1	EvpP - Edwardsiella tarda.	The Type VI Symbiosis/Virulence Secretory Pathway (VISP) Family	P-P-bond-hydrolysis-driventransporters	Primary Active Transporters	24	80.6	1.8E-26	295
gene1404	Chromosome	KPN_SCV	3.A.23.5.1	Type VI secretion system needle syringe protein TssI OS=Geobacter sulfurreducens (strain ATCC 51573 / DSM 12127 / PCA) GN=tssI PE=4 SV=1	The Type VI Symbiosis/Virulence Secretory Pathway (VISP) Family	P-P-bond-hydrolysis-driventransporters	Primary Active Transporters	33.3	72.67	9.1E-12	162
gene1409	Chromosome	KPN_SCV	1.A.16.4.1	Inner membrane protein yfdC OS=Escherichia coli (strain K12) GN=yfdC PE=1 SV=1	The Formate-Nitrite Transporter (FNT) Family	Alpha-Type Channels	Channels/Pores	82.2	97.73	2.1E-135	1231
gene1410	Chromosome	KPN_SCV	3.A.1.27.3	Probable phospholipid-binding protein mlaC OS=Escherichia coli (strain K12) GN=mlaC PE=1 SV=1	The ATP-binding Cassette (ABC) Superfamily	P-P-bond-hydrolysis-driventransporters	Primary Active Transporters	88.1	100	1.7E-135	1231
gene1411	Chromosome	KPN_SCV	1.B.9.1.1	LONG-CHAIN FATTY ACID TRANSPORT PROTEIN PRECURSOR (OUTER MEMBRANE FADL PROTEIN) (OUTER MEMBRANE FLP PROTEIN) - Escherichia coli.	The FadL Outer Membrane Protein (FadL) Family	Beta-Barrel Porins	Channels/Pores	78.7	100	8.3E-207	1848
gene1420	Chromosome	KPN_SCV	2.A.102.3.1	Inner membrane protein yfcA - Escherichia coli.	The 4-Toluene Sulfonate Uptake Permease (TSUP) Family	Porters(uniporters,symporters,antiporters)	Electrochemical Potential-driven Transporters	83.3	100	3.9E-122	1116
gene1425	Chromosome	KPN_SCV	2.A.1.46.6	UPF0226 protein yfcJ OS=Escherichia coli (strain K12) GN=yfcJ PE=1 SV=1	The Major Facilitator Superfamily (MFS)	Porters(uniporters,symporters,antiporters)	Electrochemical Potential-driven Transporters	78.5	100	3.3E-170	1532
gene1430	Chromosome	KPN_SCV	9.B.27.2.3	Protein dedA OS=Escherichia coli (strain K12) GN=dedA PE=1 SV=1	The DedA or YdjX-Z (DedA) Family	Putative transport proteins	Incompletely Characterized Transport Systems	90	100	2.0E-108	997
gene1434	Chromosome	KPN_SCV	9.B.160.1.16	Colicin V production protein OS=Escherichia coli (strain K12) GN=cvpA PE=1 SV=1	The Colicin V Production (CvpA) Family	Putative transport proteins	Incompletely Characterized Transport Systems	82.6	99.38	4.2E-71	674
gene1437	Chromosome	KPN_SCV	3.A.1.3.1	Histidine transport ATP-binding protein hisP - Salmonella typhimurium.	The ATP-binding Cassette (ABC) Superfamily	P-P-bond-hydrolysis-driventransporters	Primary Active Transporters	88.5	100	2.9E-130	1186
gene1438	Chromosome	KPN_SCV	3.A.1.3.29	Histidine transport ATP-binding protein HisP OS=Escherichia coli (strain K12) GN=hisP PE=1 SV=2	The ATP-binding Cassette (ABC) Superfamily	P-P-bond-hydrolysis-driventransporters	Primary Active Transporters	90.3	99.62	1.5E-131	1197
gene1439	Chromosome	KPN_SCV	3.A.1.3.1	Histidine transport ATP-binding protein hisP - Salmonella typhimurium.	The ATP-binding Cassette (ABC) Superfamily	P-P-bond-hydrolysis-driventransporters	Primary Active Transporters	90.4	100	1.3E-110	1016
gene1440	Chromosome	KPN_SCV	3.A.1.3.29	Histidine transport ATP-binding protein HisP OS=Escherichia coli (strain K12) GN=hisP PE=1 SV=2	The ATP-binding Cassette (ABC) Superfamily	P-P-bond-hydrolysis-driventransporters	Primary Active Transporters	93.3	100	1.5E-122	1119
gene1441	Chromosome	KPN_SCV	3.A.1.3.29	Histidine transport ATP-binding protein HisP OS=Escherichia coli (strain K12) GN=hisP PE=1 SV=2	The ATP-binding Cassette (ABC) Superfamily	P-P-bond-hydrolysis-driventransporters	Primary Active Transporters	93.8	100	7.9E-133	1208
gene1446	Chromosome	KPN_SCV	1.A.12.3.2	Putative enzyme OS=Escherichia coli (strain 55989 / EAEC) GN=yfcF PE=4 SV=1	The Intracellular Chloride Channel (CLIC) Family	Alpha-Type Channels	Channels/Pores	72.6	100	1.0E-85	801
gene1454	Chromosome	KPN_SCV	2.A.47.4.8	Uncharacterized transporter YfbS OS=Escherichia coli (strain K12) GN=yfbS PE=3 SV=1	The Divalent Anion:Na<sup>+</sup> Symporter (DASS) Family	Porters(uniporters,symporters,antiporters)	Electrochemical Potential-driven Transporters	85.2	100	5.2E-292	2584
gene1458	Chromosome	KPN_SCV	3.D.1.1.1	NADH-quinone oxidoreductase subunit A - Escherichia coli.	The H<sup>+</sup> or Na<sup>+</sup>-translocating NADH Dehydrogenase (NDH) Family	Oxidoreduction-driven transporters	Primary Active Transporters	91.4	97.48	2.0E-54	529
gene1459	Chromosome	KPN_SCV	3.D.1.1.1	NADH-quinone oxidoreductase subunit A - Escherichia coli.	The H<sup>+</sup> or Na<sup>+</sup>-translocating NADH Dehydrogenase (NDH) Family	Oxidoreduction-driven transporters	Primary Active Transporters	96.9	100	6.3E-126	1148
gene1460	Chromosome	KPN_SCV	3.D.1.1.1	NADH-quinone oxidoreductase subunit A - Escherichia coli.	The H<sup>+</sup> or Na<sup>+</sup>-translocating NADH Dehydrogenase (NDH) Family	Oxidoreduction-driven transporters	Primary Active Transporters	95.5	99.34	0	3101
gene1461	Chromosome	KPN_SCV	3.D.1.1.1	NADH-quinone oxidoreductase subunit A - Escherichia coli.	The H<sup>+</sup> or Na<sup>+</sup>-translocating NADH Dehydrogenase (NDH) Family	Oxidoreduction-driven transporters	Primary Active Transporters	95.2	100	9.8E-92	852
gene1462	Chromosome	KPN_SCV	3.D.1.1.1	NADH-quinone oxidoreductase subunit A - Escherichia coli.	The H<sup>+</sup> or Na<sup>+</sup>-translocating NADH Dehydrogenase (NDH) Family	Oxidoreduction-driven transporters	Primary Active Transporters	96	100	3.2E-262	2326
gene1463	Chromosome	KPN_SCV	3.D.1.1.1	NADH-quinone oxidoreductase subunit A - Escherichia coli.	The H<sup>+</sup> or Na<sup>+</sup>-translocating NADH Dehydrogenase (NDH) Family	Oxidoreduction-driven transporters	Primary Active Transporters	90.5	99.89	0	4405
gene1464	Chromosome	KPN_SCV	3.D.1.1.1	NADH-quinone oxidoreductase subunit A - Escherichia coli.	The H<sup>+</sup> or Na<sup>+</sup>-translocating NADH Dehydrogenase (NDH) Family	Oxidoreduction-driven transporters	Primary Active Transporters	94.8	100	3.9E-177	1591
gene1465	Chromosome	KPN_SCV	3.D.1.1.1	NADH-quinone oxidoreductase subunit A - Escherichia coli.	The H<sup>+</sup> or Na<sup>+</sup>-translocating NADH Dehydrogenase (NDH) Family	Oxidoreduction-driven transporters	Primary Active Transporters	98.3	100	5.8E-106	975
gene1466	Chromosome	KPN_SCV	3.D.1.1.1	NADH-quinone oxidoreductase subunit A - Escherichia coli.	The H<sup>+</sup> or Na<sup>+</sup>-translocating NADH Dehydrogenase (NDH) Family	Oxidoreduction-driven transporters	Primary Active Transporters	89.7	100	2.9E-84	788
gene1467	Chromosome	KPN_SCV	3.D.1.1.1	NADH-quinone oxidoreductase subunit A - Escherichia coli.	The H<sup>+</sup> or Na<sup>+</sup>-translocating NADH Dehydrogenase (NDH) Family	Oxidoreduction-driven transporters	Primary Active Transporters	94	100	1.1E-42	427
gene1468	Chromosome	KPN_SCV	3.D.1.1.1	NADH-quinone oxidoreductase subunit A - Escherichia coli.	The H<sup>+</sup> or Na<sup>+</sup>-translocating NADH Dehydrogenase (NDH) Family	Oxidoreduction-driven transporters	Primary Active Transporters	93.3	100	0	2902
gene1469	Chromosome	KPN_SCV	3.D.1.1.1	NADH-quinone oxidoreductase subunit A - Escherichia coli.	The H<sup>+</sup> or Na<sup>+</sup>-translocating NADH Dehydrogenase (NDH) Family	Oxidoreduction-driven transporters	Primary Active Transporters	93.7	100	1.0E-277	2460
gene1470	Chromosome	KPN_SCV	3.D.1.1.1	NADH-quinone oxidoreductase subunit A - Escherichia coli.	The H<sup>+</sup> or Na<sup>+</sup>-translocating NADH Dehydrogenase (NDH) Family	Oxidoreduction-driven transporters	Primary Active Transporters	93.4	100	2.0E-246	2190
gene1478	Chromosome	KPN_SCV	4.C.1.1.6	PROBABLE CROTONOBETAINE/CARNITINE-COA LIGASE (EC 6.3.2.-) - Escherichia coli.	The Fatty Acid Transporter (FAT) Family	Acyl CoAligase-coupled transporters	Group Translocators	22.5	91.05	5.6E-12	168
gene1481	Chromosome	KPN_SCV	1.B.68.1.1	Uncharacterized protein OS=Escherichia coli O157:H7 GN=ECs3138 PE=4 SV=1	The Putative Beta Barrel Porin-5 (BBP5) Superfamily	Beta-Barrel Porins	Channels/Pores	74.4	100	1.2E-79	748
gene1485	Chromosome	KPN_SCV	2.A.1.14.35	Inner membrane transport protein RhmT OS=Escherichia coli (strain K12) GN=rhmT PE=1 SV=2	The Major Facilitator Superfamily (MFS)	Porters(uniporters,symporters,antiporters)	Electrochemical Potential-driven Transporters	84.8	99.77	3.8E-204	1825
gene1490	Chromosome	KPN_SCV	2.A.1.4.3	Glycerol-3-phosphate transporter (G-3-P transporter) (G-3-P permease) - Escherichia coli.	The Major Facilitator Superfamily (MFS)	Porters(uniporters,symporters,antiporters)	Electrochemical Potential-driven Transporters	93.1	99.78	8.7E-252	2236
gene1492	Chromosome	KPN_SCV	5.B.1.3.1	CDP-6-deoxy-L-threo-D-glycero-4-hexulose-3-dehydrase reductase OS=Yersinia pseudotuberculosis serotype I (strain IP32953) GN=ascD PE=1 SV=3	The Phagocyte (gp91<sup>phox</sup>) NADPH Oxidase Family	Transmembrane 1-elec trontransfer carriers	Transmembrane Electron Carriers	48.5	72.62	1.5E-11	158
gene1497	Chromosome	KPN_SCV	9.B.238.3.1	hybrid sensor histidine kinase/response regulator [Balneola vulgaris]	The Uncharacterized Bacterial 5 TMS Protein-1 (UBP1) Family	Putative transport proteins	Incompletely Characterized Transport Systems	33.1	28.33	3.6E-37	388
gene1500	Chromosome	KPN_SCV	1.B.1.1.19	OmpK36 OS=Klebsiella pneumoniae GN=ompK36 PE=3 SV=1	The General Bacterial Porin (GBP) Family	Beta-Barrel Porins	Channels/Pores	92.9	100	2.1E-195	1749
gene1504	Chromosome	KPN_SCV	3.A.1.113.3	ABC transporter ATP-binding protein yojI - Escherichia coli.	The ATP-binding Cassette (ABC) Superfamily	P-P-bond-hydrolysis-driventransporters	Primary Active Transporters	84.1	100	6.8E-267	2367
gene1505	Chromosome	KPN_SCV	1.A.26.1.7	Magnesium transporter MgtE OS=Shewanella oneidensis (strain MR-1) OX=211586 GN=SO_3966 PE=3 SV=1	The Mg<sup>2+</sup> Transporter-E (MgtE) Family	Alpha-Type Channels	Channels/Pores	35.8	88.7	3.0E-77	731
gene1506	Chromosome	KPN_SCV	2.A.53.3.13	Sulphate transporter OS=Deinococcus geothermalis (strain DSM 11300) GN=Dgeo_2773 PE=1 SV=1	The Sulfate Permease (SulP) Family	Porters(uniporters,symporters,antiporters)	Electrochemical Potential-driven Transporters	48.3	91.75	2.6E-85	800
gene1512	Chromosome	KPN_SCV	2.A.127.1.1	Hydrolase of alkaline phosphatase superfamily protein OS=Salmonella enterica subsp. enterica serovar Litchfield str. CFSAN001076 GN=CFSAN001076_18309 PE=4 SV=1	The Enterobacterial Cardiolipin Transporter (CLT) Family	Porters(uniporters,symporters,antiporters)	Electrochemical Potential-driven Transporters	82.3	100	3.4E-288	2551
gene1522	Chromosome	KPN_SCV	2.A.1.2.7	Bicyclomycin resistance protein (Sulfonamide resistance protein) - Escherichia coli.	The Major Facilitator Superfamily (MFS)	Porters(uniporters,symporters,antiporters)	Electrochemical Potential-driven Transporters	84.6	99.25	2.6E-183	1645
gene1524	Chromosome	KPN_SCV	3.A.1.5.21	Inner membrane ABC transporter permease protein yejB - Escherichia coli O157:H7.	The ATP-binding Cassette (ABC) Superfamily	P-P-bond-hydrolysis-driventransporters	Primary Active Transporters	78.4	100	1.3E-235	2097
gene1525	Chromosome	KPN_SCV	3.A.1.5.24	Putative ABC-type dipeptide/oligopeptide/nickel transport systems, permease component - Salmonella typhimurium.	The ATP-binding Cassette (ABC) Superfamily	P-P-bond-hydrolysis-driventransporters	Primary Active Transporters	85	100	3.7E-170	1531
gene1526	Chromosome	KPN_SCV	3.A.1.5.24	Putative ABC-type dipeptide/oligopeptide/nickel transport systems, permease component - Salmonella typhimurium.	The ATP-binding Cassette (ABC) Superfamily	P-P-bond-hydrolysis-driventransporters	Primary Active Transporters	90.7	100	4.4E-185	1660
gene1527	Chromosome	KPN_SCV	3.A.1.5.24	Putative ABC-type dipeptide/oligopeptide/nickel transport systems, permease component - Salmonella typhimurium.	The ATP-binding Cassette (ABC) Superfamily	P-P-bond-hydrolysis-driventransporters	Primary Active Transporters	78.5	100	2.5E-294	2604
gene1528	Chromosome	KPN_SCV	9.B.34.1.5	Diguanylate cyclase (GGDEF) domain-containing protein OS=Bacillus cereus HuA2-4 GN=IG7_01488 PE=4 SV=1	The Kinase/Phosphatase/Cyclic-GMP Synthase/Cyclic di-GMP Hydrolase (KPSH) Family	Putative transport proteins	Incompletely Characterized Transport Systems	33.6	44.42	1.2E-34	364
gene1529	Chromosome	KPN_SCV	3.A.7.14.2	TcpJ - Clostridium perfringens.	The Type IV (Conjugal DNA-Protein Transfer or VirB) Secretory Pathway (IVSP) Family	P-P-bond-hydrolysis-driventransporters	Primary Active Transporters	30.1	64.02	3.7E-10	149
gene1536	Chromosome	KPN_SCV	2.A.1.20.2	Sugar efflux transporter B - Escherichia coli.	The Major Facilitator Superfamily (MFS)	Porters(uniporters,symporters,antiporters)	Electrochemical Potential-driven Transporters	81.9	100	2.3E-184	1654
gene1537	Chromosome	KPN_SCV	4.A.2.1.1	PTS SYSTEM, FRUCTOSE-SPECIFIC IIBC COMPONENT (EIIBC-FRU) (FRUCTOSE- PERMEASE IIBC COMPONENT) (PHOSPHOTRANSFERASE ENZYME II, BC COMPONENT) (EC 2.7.1.69) (EII-FRU) - Escherichia coli.	The PTS Fructose-Mannitol (Fru) Family	Phosphotransfer-driven Group Translocators(PTS)	Group Translocators	85.4	100	1.5E-175	1578
gene1539	Chromosome	KPN_SCV	4.A.2.1.1	PTS SYSTEM, FRUCTOSE-SPECIFIC IIBC COMPONENT (EIIBC-FRU) (FRUCTOSE- PERMEASE IIBC COMPONENT) (PHOSPHOTRANSFERASE ENZYME II, BC COMPONENT) (EC 2.7.1.69) (EII-FRU) - Escherichia coli.	The PTS Fructose-Mannitol (Fru) Family	Phosphotransfer-driven Group Translocators(PTS)	Group Translocators	88.7	100	8.0E-271	2401
gene1541	Chromosome	KPN_SCV	2.A.98.1.3	Hypothetical UPF0324 membrane protein yeiH - Escherichia coli.	The Putative Sulfate Exporter (PSE) Family	Porters(uniporters,symporters,antiporters)	Electrochemical Potential-driven Transporters	82.8	100	1.6E-160	1448
gene1543	Chromosome	KPN_SCV	2.A.3.1.2	Lysine-specific permease - Escherichia coli.	The Amino Acid-Polyamine-Organocation (APC) Family	Porters(uniporters,symporters,antiporters)	Electrochemical Potential-driven Transporters	93.5	100	3.0E-266	2361
gene1544	Chromosome	KPN_SCV	1.B.14.1.4	COLICIN I RECEPTOR PRECURSOR - Escherichia coli.	The Outer Membrane Receptor (OMR) Family	Beta-Barrel Porins	Channels/Pores	81.1	100	0	2909
gene1547	Chromosome	KPN_SCV	9.B.169.1.2	Uncharacterized protein YeiB OS=Escherichia coli (strain K12) GN=yeiB PE=4 SV=2	The Integral Membrane Protein (8 -10 TMSs) YeiB or DUF418 (YeiB) Family	Putative transport proteins	Incompletely Characterized Transport Systems	78.4	100	1.8E-176	1586
gene1549	Chromosome	KPN_SCV	3.A.1.2.3	Galactose/methyl galactoside import ATP-binding protein mglA - Escherichia coli.	The ATP-binding Cassette (ABC) Superfamily	P-P-bond-hydrolysis-driventransporters	Primary Active Transporters	93.4	100	5.2E-177	1590
gene1550	Chromosome	KPN_SCV	3.A.1.2.3	Galactose/methyl galactoside import ATP-binding protein mglA - Escherichia coli.	The ATP-binding Cassette (ABC) Superfamily	P-P-bond-hydrolysis-driventransporters	Primary Active Transporters	93.7	100	2.8E-275	2439
gene1551	Chromosome	KPN_SCV	3.A.1.2.3	Galactose/methyl galactoside import ATP-binding protein mglA - Escherichia coli.	The ATP-binding Cassette (ABC) Superfamily	P-P-bond-hydrolysis-driventransporters	Primary Active Transporters	95.2	100	6.2E-170	1529
gene1552	Chromosome	KPN_SCV	9.B.114.1.1	Protein sanA OS=Escherichia coli (strain K12) GN=sanA PE=4 SV=1	The Vancomycin-sensitivity protein (SanA) Family	Putative transport proteins	Incompletely Characterized Transport Systems	92	100	2.8E-124	1134
gene1554	Chromosome	KPN_SCV	2.A.122.1.1	LrgB family protein OS=Escherichia coli (strain B / BL21-DE3) GN=yohK PE=4 SV=1	The LrgB/CidB Holin-like Glycolate/Glycerate Transporter (LrgB/CidB/GGT) Family	Porters(uniporters,symporters,antiporters)	Electrochemical Potential-driven Transporters	90.5	100	5.5E-109	1002
gene1555	Chromosome	KPN_SCV	1.E.14.1.4	UPF0299 membrane protein yohJ OS=Escherichia coli TA280 GN=yohJ PE=3 SV=1	The CidA/LrgA Holin (CidA/LrgA Holin) Family	Holins	Channels/Pores	87.1	100	7.9E-60	576
gene1559	Chromosome	KPN_SCV	4.A.1.2.2	PTS system, beta-glucoside-specific IIABC component (EIIABC-BGL) (Beta-glucoside-permease IIABC component) (Phosphotransferase enzyme II, ABC component) (EC 2.7.1.69) (EII-BGL) - Escherichia coli.	The PTS Glucose-Glucoside (Glc) Family	Phosphotransfer-driven Group Translocators(PTS)	Group Translocators	57.8	98.87	2.5E-201	1802
gene1562	Chromosome	KPN_SCV	1.B.17.3.10	Putative multidrug resistance outer membrane protein MdtQ OS=Escherichia coli (strain K12) GN=mdtQ PE=5 SV=2	The Outer Membrane Factor (OMF) Family	Beta-Barrel Porins	Channels/Pores	68.7	97.08	1.5E-177	1596
gene1563	Chromosome	KPN_SCV	9.B.27.2.7	Uncharacterized protein OS=Escherichia coli O83:H1 (strain NRG 857C / AIEC) GN=NRG857_10840 PE=4 SV=1	The DedA or YdjX-Z (DedA) Family	Putative transport proteins	Incompletely Characterized Transport Systems	74.1	100	2.1E-82	772
gene1569	Chromosome	KPN_SCV	3.A.1.12.15	Putative osmoprotectant uptake system permease protein YehW OS=Escherichia coli (strain K12) GN=yehW PE=1 SV=1	The ATP-binding Cassette (ABC) Superfamily	P-P-bond-hydrolysis-driventransporters	Primary Active Transporters	84.6	100	7.4E-146	1321
gene1570	Chromosome	KPN_SCV	3.A.1.12.15	Putative osmoprotectant uptake system permease protein YehW OS=Escherichia coli (strain K12) GN=yehW PE=1 SV=1	The ATP-binding Cassette (ABC) Superfamily	P-P-bond-hydrolysis-driventransporters	Primary Active Transporters	62.7	98.18	1.2E-121	1113
gene1571	Chromosome	KPN_SCV	3.A.1.12.15	Putative osmoprotectant uptake system permease protein YehW OS=Escherichia coli (strain K12) GN=yehW PE=1 SV=1	The ATP-binding Cassette (ABC) Superfamily	P-P-bond-hydrolysis-driventransporters	Primary Active Transporters	79.7	96.83	3.2E-136	1238
gene1572	Chromosome	KPN_SCV	3.A.1.12.15	Putative osmoprotectant uptake system permease protein YehW OS=Escherichia coli (strain K12) GN=yehW PE=1 SV=1	The ATP-binding Cassette (ABC) Superfamily	P-P-bond-hydrolysis-driventransporters	Primary Active Transporters	75.9	98.37	2.2E-92	859
gene1574	Chromosome	KPN_SCV	9.B.33.1.1	Sensor protein lytS OS=Bacillus anthracis GN=lytS PE=3 SV=1	The Sensor Histidine Kinase (SHK) Family	Putative transport proteins	Incompletely Characterized Transport Systems	31.3	96.17	7.8E-80	754
gene1578	Chromosome	KPN_SCV	3.A.1.132.3	ABC transporter, inner membrane protein - Magnetococcus sp. (strain MC-1).	The ATP-binding Cassette (ABC) Superfamily	P-P-bond-hydrolysis-driventransporters	Primary Active Transporters	38	91.33	1.1E-55	544
gene1580	Chromosome	KPN_SCV	2.A.113.1.1	Uncharacterized protein yohN OS=Escherichia coli (strain K12) GN=yohN PE=4 SV=1	The Nickel/cobalt Transporter (NicO) Family	Porters(uniporters,symporters,antiporters)	Electrochemical Potential-driven Transporters	66	94.29	8.2E-36	368
gene1583	Chromosome	KPN_SCV	2.A.40.7.4	Putative permease yicO OS=Escherichia coli (strain K12) GN=yicO PE=1 SV=3	The Nucleobase/Ascorbate Transporter (NAT) or Nucleobase:Cation Symporter-2 (NCS2) Family	Porters(uniporters,symporters,antiporters)	Electrochemical Potential-driven Transporters	36.1	97.52	1.7E-59	577
gene1605	Chromosome	KPN_SCV	2.A.1.18.2	Ribitol transporter - Klebsiella pneumoniae.	The Major Facilitator Superfamily (MFS)	Porters(uniporters,symporters,antiporters)	Electrochemical Potential-driven Transporters	99.8	100	2.5E-240	2137
gene1612	Chromosome	KPN_SCV	2.A.1.18.1	D-arabinitol transporter - Klebsiella pneumoniae.	The Major Facilitator Superfamily (MFS)	Porters(uniporters,symporters,antiporters)	Electrochemical Potential-driven Transporters	100	100	8.8E-238	2115
gene1615	Chromosome	KPN_SCV	3.A.1.5.27	Heme-binding protein A OS=Haemophilus influenzae GN=hbpA PE=1 SV=2	The ATP-binding Cassette (ABC) Superfamily	P-P-bond-hydrolysis-driventransporters	Primary Active Transporters	25.5	96.11	5.5E-35	367
gene1616	Chromosome	KPN_SCV	3.A.1.5.38	Probable D,D-dipeptide-binding periplasmic protein DdpA OS=Escherichia coli (strain K12) GN=ddpA PE=2 SV=1	The ATP-binding Cassette (ABC) Superfamily	P-P-bond-hydrolysis-driventransporters	Primary Active Transporters	43.3	95.07	1.0E-66	639
gene1617	Chromosome	KPN_SCV	3.A.1.5.38	Probable D,D-dipeptide-binding periplasmic protein DdpA OS=Escherichia coli (strain K12) GN=ddpA PE=2 SV=1	The ATP-binding Cassette (ABC) Superfamily	P-P-bond-hydrolysis-driventransporters	Primary Active Transporters	44.3	87.71	6.6E-62	597
gene1618	Chromosome	KPN_SCV	3.A.1.5.27	Heme-binding protein A OS=Haemophilus influenzae GN=hbpA PE=1 SV=2	The ATP-binding Cassette (ABC) Superfamily	P-P-bond-hydrolysis-driventransporters	Primary Active Transporters	45.4	93.03	6.7E-56	545
gene1619	Chromosome	KPN_SCV	3.A.1.5.12	Oligopeptide ABC transporter, ATP-binding protein - Thermotoga maritima	The ATP-binding Cassette (ABC) Superfamily	P-P-bond-hydrolysis-driventransporters	Primary Active Transporters	44.5	94.16	3.4E-51	504
gene1624	Chromosome	KPN_SCV	2.A.1.3.26	Inner membrane transport protein yegB - Escherichia coli.	The Major Facilitator Superfamily (MFS)	Porters(uniporters,symporters,antiporters)	Electrochemical Potential-driven Transporters	84.9	99.58	1.7E-221	1975
gene1625	Chromosome	KPN_SCV	2.A.6.2.12	Hypothetical protein yegN - Escherichia coli.	The Resistance-Nodulation-Cell Division (RND) Superfamily	Porters(uniporters,symporters,antiporters)	Electrochemical Potential-driven Transporters	91.7	100	0	4634
gene1626	Chromosome	KPN_SCV	2.A.6.2.12	Hypothetical protein yegN - Escherichia coli.	The Resistance-Nodulation-Cell Division (RND) Superfamily	Porters(uniporters,symporters,antiporters)	Electrochemical Potential-driven Transporters	90	100	0	4528
gene1627	Chromosome	KPN_SCV	8.A.1.6.2	Multidrug resistance protein mdtA - Escherichia coli (strain K12).	The Membrane Fusion Protein (MFP) Family	Auxiliary transport proteins	Accessory Factors Involved in Transport	79.5	100	1.0E-174	1571
gene1628	Chromosome	KPN_SCV	2.A.23.1.6	C4-dicarboxylate transport protein OS=Bacillus subtilis GN=dctA PE=2 SV=1	The Dicarboxylate/Amino Acid:Cation (Na<sup>+</sup> or H<sup>+</sup>) Symporter (DAACS) Family	Porters(uniporters,symporters,antiporters)	Electrochemical Potential-driven Transporters	35	94.1	9.9E-64	614
gene1632	Chromosome	KPN_SCV	9.B.259.2.2	hypothetical protein A2607_01510 [Candidatus Vogelbacteria bacterium RIFOXYD1_FULL_42_15]	The Uncharacterized Archaeal/Bacterial Protein-9 (UABP1) Family	Putative transport proteins	Incompletely Characterized Transport Systems	27.6	35.92	2.9E-16	206
gene1637	Chromosome	KPN_SCV	9.B.22.2.1	Protein AsmA OS=Escherichia coli (strain K12) GN=asmA PE=3 SV=2	The Leukotoxin Secretion Morphogenesis Protein C (MorC) Family	Putative transport proteins	Incompletely Characterized Transport Systems	62.6	100	1.5E-225	2011
gene1638	Chromosome	KPN_SCV	2.A.109.2.3	Membrane protein OS=Escherichia coli KTE166 GN=WKI_02229 PE=4 SV=1	The Tellurium Ion Resistance (TerC) Family	Porters(uniporters,symporters,antiporters)	Electrochemical Potential-driven Transporters	84.6	100	8.4E-246	2185
gene1641	Chromosome	KPN_SCV	1.B.73.1.1	Outer membrane protein OS=Escherichia coli GN=wzi PE=4 SV=1	The Capsule Biogenesis/Assembly (CBA) Family	Beta-Barrel Porins	Channels/Pores	93.7	100	1.9E-273	2423
gene1642	Chromosome	KPN_SCV	1.B.18.3.8	Putative polysaccharide export protein GfcE OS=Escherichia coli (strain K12) GN=gfcE PE=3 SV=1	The Outer Membrane Auxiliary (OMA) Protein Family	Beta-Barrel Porins	Channels/Pores	75.6	99.74	4.0E-173	1557
gene1643	Chromosome	KPN_SCV	8.A.3.3.1	TYROSINE-PROTEIN KINASE ETK (EC 2.7.1.112) - Escherichia coli.	The Cytoplasmic Membrane-Periplasmic Auxiliary-1 (MPA1) Protein with Cytoplasmic (C) Domain (MPA1-C or MPA1+C) Family	Auxiliary transport proteins	Accessory Factors Involved in Transport	59.9	99.44	2.1E-244	2174
gene1644	Chromosome	KPN_SCV	9.B.18.1.1	Exopolysaccharide xanthan biosynthesis glycosyltransferase GumD OS=Xanthomonas campestris pv. raphani 756C GN=gumD PE=4 SV=1	The Xanthan Glycosyl Transferase, GumD (GumD) Family	Putative transport proteins	Incompletely Characterized Transport Systems	34.2	100	8.0E-75	710
gene1649	Chromosome	KPN_SCV	2.A.66.2.1	PUTATIVE O-ANTIGEN TRANSPORTER - Escherichia coli.	The Multidrug/Oligosaccharidyl-lipid/Polysaccharide (MOP) Flippase Superfamily	Porters(uniporters,symporters,antiporters)	Electrochemical Potential-driven Transporters	22.3	92.74	1.3E-18	225
gene1655	Chromosome	KPN_SCV	3.A.1.103.6	Transport permease protein OS=Pseudomonas aeruginosa (strain ATCC 15692 / PAO1 / 1C / PRS 101 / LMG 12228) GN=wzm PE=3 SV=1	The ATP-binding Cassette (ABC) Superfamily	P-P-bond-hydrolysis-driventransporters	Primary Active Transporters	52.3	98.85	2.9E-74	703
gene1656	Chromosome	KPN_SCV	3.A.1.103.6	Transport permease protein OS=Pseudomonas aeruginosa (strain ATCC 15692 / PAO1 / 1C / PRS 101 / LMG 12228) GN=wzm PE=3 SV=1	The ATP-binding Cassette (ABC) Superfamily	P-P-bond-hydrolysis-driventransporters	Primary Active Transporters	33.5	97.45	1.2E-61	596
gene1659	Chromosome	KPN_SCV	2.A.38.4.5	Slr1508 protein OS=Synechocystis sp. (strain PCC 6803) GN=slr1508 PE=4 SV=1	The K<sup>+</sup> Transporter (Trk) Family	Porters(uniporters,symporters,antiporters)	Electrochemical Potential-driven Transporters	31.5	36.48	2.4E-8	136
gene1671	Chromosome	KPN_SCV	2.A.3.1.14	Low-affinity putrescine importer PlaP OS=Escherichia coli (strain K12) GN=plaP PE=1 SV=1	The Amino Acid-Polyamine-Organocation (APC) Family	Porters(uniporters,symporters,antiporters)	Electrochemical Potential-driven Transporters	97.3	100	8.2E-250	2219
gene1675	Chromosome	KPN_SCV	9.B.97.5.1	Putative membrane protein with acyltransferase 3 family domain OS=Staphylococcus carnosus (strain TM300) GN=Sca_0581 PE=4 SV=1	The Acyltransferase-3/Putative Acetyl-CoA Transporter (ATAT) Family	Putative transport proteins	Incompletely Characterized Transport Systems	37	85.09	3.6E-22	252
gene1679	Chromosome	KPN_SCV	2.A.85.7.1	Inner membrane protein yeeA OS=Escherichia coli (strain K12) GN=yeeA PE=1 SV=2	The Aromatic Acid Exporter (ArAE) Family	Porters(uniporters,symporters,antiporters)	Electrochemical Potential-driven Transporters	75	100	7.5E-158	1425
gene1688	Chromosome	KPN_SCV	2.A.1.6.6	Shikimate transporter - Escherichia coli.	The Major Facilitator Superfamily (MFS)	Porters(uniporters,symporters,antiporters)	Electrochemical Potential-driven Transporters	85.3	98.86	7.0E-214	1909
gene1691	Chromosome	KPN_SCV	9.B.34.1.5	Diguanylate cyclase (GGDEF) domain-containing protein OS=Bacillus cereus HuA2-4 GN=IG7_01488 PE=4 SV=1	The Kinase/Phosphatase/Cyclic-GMP Synthase/Cyclic di-GMP Hydrolase (KPSH) Family	Putative transport proteins	Incompletely Characterized Transport Systems	35.1	70.42	3.8E-77	731
gene1697	Chromosome	KPN_SCV	9.B.34.1.2	Probable diguanylate cyclase AdrA OS=Escherichia coli (strain K12) GN=adrA PE=1 SV=1	The Kinase/Phosphatase/Cyclic-GMP Synthase/Cyclic di-GMP Hydrolase (KPSH) Family	Putative transport proteins	Incompletely Characterized Transport Systems	31.6	52.63	2.5E-19	230
gene1700	Chromosome	KPN_SCV	2.A.66.1.22	MATE efflux family protein OS=Enterobacter cloacae subsp. cloacae (strain ATCC 13047 / DSM 30054 / NBRC 13535 / NCDC 279-56) GN=ECL_03329 PE=4 SV=1	The Multidrug/Oligosaccharidyl-lipid/Polysaccharide (MOP) Flippase Superfamily	Porters(uniporters,symporters,antiporters)	Electrochemical Potential-driven Transporters	84.4	96.44	1.2E-222	1985
gene1708	Chromosome	KPN_SCV	2.A.36.3.1	PUTATIVE NA(+)/H(+) EXCHANGER YJCE - Escherichia coli.	The Monovalent Cation:Proton Antiporter-1 (CPA1) Family	Porters(uniporters,symporters,antiporters)	Electrochemical Potential-driven Transporters	37.2	99.82	1.8E-86	811
gene1712	Chromosome	KPN_SCV	4.C.1.1.7	4-coumarate--CoA ligase 1 - Arabidopsis thaliana (Mouse-ear cress).	The Fatty Acid Transporter (FAT) Family	Acyl CoAligase-coupled transporters	Group Translocators	23.4	14.16	7.1E-13	183
gene1720	Chromosome	KPN_SCV	4.C.1.1.7	4-coumarate--CoA ligase 1 - Arabidopsis thaliana (Mouse-ear cress).	The Fatty Acid Transporter (FAT) Family	Acyl CoAligase-coupled transporters	Group Translocators	23.7	21.01	2.9E-18	228
gene1722	Chromosome	KPN_SCV	3.A.9.1.1	IAP100 - Pisum sativum (Garden pea).	The Chloroplast Envelope Protein Translocase (CEPT or Tic-Toc) Family	P-P-bond-hydrolysis-driventransporters	Primary Active Transporters	34.3	27.72	3.1E-13	179
gene1723	Chromosome	KPN_SCV	2.A.66.1.48	MATE efflux family protein OS=Escherichia coli GN=clbM PE=1 SV=1	The Multidrug/Oligosaccharidyl-lipid/Polysaccharide (MOP) Flippase Superfamily	Porters(uniporters,symporters,antiporters)	Electrochemical Potential-driven Transporters	100	100	1.6E-256	2277
gene1731	Chromosome	KPN_SCV	3.A.7.3.1	PERTUSSIS TOXIN TRANSPORT PROTEIN PTLA (ORFB) - Bordetella pertussis.	The Type IV (Conjugal DNA-Protein Transfer or VirB) Secretory Pathway (IVSP) Family	P-P-bond-hydrolysis-driventransporters	Primary Active Transporters	41.4	93.55	3.2E-65	626
gene1733	Chromosome	KPN_SCV	3.A.7.2.1	HYPOTHETICAL 11.7 kDa PROTEIN - Escherichia coli.	The Type IV (Conjugal DNA-Protein Transfer or VirB) Secretory Pathway (IVSP) Family	P-P-bond-hydrolysis-driventransporters	Primary Active Transporters	39.3	47.34	6.7E-41	417
gene1734	Chromosome	KPN_SCV	3.A.7.3.1	PERTUSSIS TOXIN TRANSPORT PROTEIN PTLA (ORFB) - Bordetella pertussis.	The Type IV (Conjugal DNA-Protein Transfer or VirB) Secretory Pathway (IVSP) Family	P-P-bond-hydrolysis-driventransporters	Primary Active Transporters	30.9	100	1.2E-36	379
gene1740	Chromosome	KPN_SCV	3.A.7.3.1	PERTUSSIS TOXIN TRANSPORT PROTEIN PTLA (ORFB) - Bordetella pertussis.	The Type IV (Conjugal DNA-Protein Transfer or VirB) Secretory Pathway (IVSP) Family	P-P-bond-hydrolysis-driventransporters	Primary Active Transporters	35	87.39	4.3E-133	1215
gene1748	Chromosome	KPN_SCV	1.B.14.8.7	Pesticin receptor - Yersinia enterocolitica.	The Outer Membrane Receptor (OMR) Family	Beta-Barrel Porins	Channels/Pores	99.1	100	0	3494
gene1753	Chromosome	KPN_SCV	2.A.1.42.2	2-acylglycerophosphoethanolamine acyltransferase (EC 6.2.1.20) - Bradyrhizobium japonicum.	The Major Facilitator Superfamily (MFS)	Porters(uniporters,symporters,antiporters)	Electrochemical Potential-driven Transporters	25.7	8.4	1.4E-6	127
gene1755	Chromosome	KPN_SCV	3.A.1.21.1	YBTP PROTEIN - Yersinia pestis.	The ATP-binding Cassette (ABC) Superfamily	P-P-bond-hydrolysis-driventransporters	Primary Active Transporters	99.8	100	0	2810
gene1756	Chromosome	KPN_SCV	3.A.1.21.1	YBTP PROTEIN - Yersinia pestis.	The ATP-binding Cassette (ABC) Superfamily	P-P-bond-hydrolysis-driventransporters	Primary Active Transporters	99.7	100	0	2940
gene1757	Chromosome	KPN_SCV	2.A.1.57.3	Putative permease of yersiniabactin-iron transporter YbtX OS=Escherichia coli (strain 55989 / EAEC) GN=irp PE=4 SV=1	The Major Facilitator Superfamily (MFS)	Porters(uniporters,symporters,antiporters)	Electrochemical Potential-driven Transporters	96.7	82.95	2.0E-104	963
gene1760	Chromosome	KPN_SCV	2.A.1.42.2	2-acylglycerophosphoethanolamine acyltransferase (EC 6.2.1.20) - Bradyrhizobium japonicum.	The Major Facilitator Superfamily (MFS)	Porters(uniporters,symporters,antiporters)	Electrochemical Potential-driven Transporters	25.7	17.38	6.8E-7	127
gene1762	Chromosome	KPN_SCV	3.A.1.21.1	YBTP PROTEIN - Yersinia pestis.	The ATP-binding Cassette (ABC) Superfamily	P-P-bond-hydrolysis-driventransporters	Primary Active Transporters	99.8	100	0	2810
gene1763	Chromosome	KPN_SCV	3.A.1.21.1	YBTP PROTEIN - Yersinia pestis.	The ATP-binding Cassette (ABC) Superfamily	P-P-bond-hydrolysis-driventransporters	Primary Active Transporters	99.7	100	0	2940
gene1764	Chromosome	KPN_SCV	2.A.1.57.3	Putative permease of yersiniabactin-iron transporter YbtX OS=Escherichia coli (strain 55989 / EAEC) GN=irp PE=4 SV=1	The Major Facilitator Superfamily (MFS)	Porters(uniporters,symporters,antiporters)	Electrochemical Potential-driven Transporters	97.4	100	1.8E-222	1983
gene1768	Chromosome	KPN_SCV	3.A.1.14.23	ABC-type cobalamin uptake system permease component BtuC OS=Shewanella oneidensis (strain MR-1) OX=211586 GN=btuC PE=3 SV=1	The ATP-binding Cassette (ABC) Superfamily	P-P-bond-hydrolysis-driventransporters	Primary Active Transporters	40.7	96.96	4.0E-47	469
gene1770	Chromosome	KPN_SCV	9.B.10.1.1	9.B.10.1.1 Putative L,D-transpeptidase YciB	The Putative Tripartite Zn<sup>2+</sup> Transporter (TZT) Family	Putative transport proteins	Incompletely Characterized Transport Systems	55.6	94.35	1.0E-113	1045
gene1782	Chromosome	KPN_SCV	3.A.1.15.7	SitD (Salmonella iron transporter: fur regulated) - Salmonella typhimurium.	The ATP-binding Cassette (ABC) Superfamily	P-P-bond-hydrolysis-driventransporters	Primary Active Transporters	66	97.45	1.4E-95	887
gene1783	Chromosome	KPN_SCV	3.A.1.15.7	SitD (Salmonella iron transporter: fur regulated) - Salmonella typhimurium.	The ATP-binding Cassette (ABC) Superfamily	P-P-bond-hydrolysis-driventransporters	Primary Active Transporters	78.1	98.95	9.8E-124	1130
gene1784	Chromosome	KPN_SCV	3.A.1.15.7	SitD (Salmonella iron transporter: fur regulated) - Salmonella typhimurium.	The ATP-binding Cassette (ABC) Superfamily	P-P-bond-hydrolysis-driventransporters	Primary Active Transporters	69.9	87.55	9.8E-89	828
gene1785	Chromosome	KPN_SCV	3.A.1.15.7	SitD (Salmonella iron transporter: fur regulated) - Salmonella typhimurium.	The ATP-binding Cassette (ABC) Superfamily	P-P-bond-hydrolysis-driventransporters	Primary Active Transporters	73.3	99.67	1.1E-128	1173
gene1792	Chromosome	KPN_SCV	3.A.1.15.19	ABC transporter related protein OS=Paracoccus denitrificans (strain Pd 1222) OX=318586 GN=Pden_1595 PE=4 SV=1	The ATP-binding Cassette (ABC) Superfamily	P-P-bond-hydrolysis-driventransporters	Primary Active Transporters	40.5	90.14	4.2E-83	781
gene1793	Chromosome	KPN_SCV	3.A.1.15.19	ABC transporter related protein OS=Paracoccus denitrificans (strain Pd 1222) OX=318586 GN=Pden_1595 PE=4 SV=1	The ATP-binding Cassette (ABC) Superfamily	P-P-bond-hydrolysis-driventransporters	Primary Active Transporters	58.7	93.99	9.2E-99	915
gene1794	Chromosome	KPN_SCV	3.A.1.15.19	ABC transporter related protein OS=Paracoccus denitrificans (strain Pd 1222) OX=318586 GN=Pden_1595 PE=4 SV=1	The ATP-binding Cassette (ABC) Superfamily	P-P-bond-hydrolysis-driventransporters	Primary Active Transporters	73.7	93.33	4.1E-98	909
gene1795	Chromosome	KPN_SCV	3.A.1.15.19	ABC transporter related protein OS=Paracoccus denitrificans (strain Pd 1222) OX=318586 GN=Pden_1595 PE=4 SV=1	The ATP-binding Cassette (ABC) Superfamily	P-P-bond-hydrolysis-driventransporters	Primary Active Transporters	56.3	94.29	1.8E-70	670
gene1807	Chromosome	KPN_SCV	1.B.1.1.27	Outer membrane protein S1 OS=Salmonella typhi GN=ompS1 PE=3 SV=1	The General Bacterial Porin (GBP) Family	Beta-Barrel Porins	Channels/Pores	76.1	100	1.2E-169	1527
gene1812	Chromosome	KPN_SCV	2.A.7.3.22	Uncharacterized inner membrane transporter yedA OS=Escherichia coli (strain K12) GN=yedA PE=1 SV=1	The Drug/Metabolite Transporter (DMT) Superfamily	Porters(uniporters,symporters,antiporters)	Electrochemical Potential-driven Transporters	80.2	98.35	5.7E-130	1184
gene1814	Chromosome	KPN_SCV	9.B.34.1.4	Probable diguanylate cyclase YedQ OS=Escherichia coli (strain K12) GN=yedQ PE=2 SV=2	The Kinase/Phosphatase/Cyclic-GMP Synthase/Cyclic di-GMP Hydrolase (KPSH) Family	Putative transport proteins	Incompletely Characterized Transport Systems	50.9	97.45	8.3E-142	1288
gene1820	Chromosome	KPN_SCV	3.A.1.3.10	Cystine-binding periplasmic protein - Escherichia coli.	The ATP-binding Cassette (ABC) Superfamily	P-P-bond-hydrolysis-driventransporters	Primary Active Transporters	89.8	100	3.1E-129	1177
gene1822	Chromosome	KPN_SCV	3.A.1.3.10	Cystine-binding periplasmic protein - Escherichia coli.	The ATP-binding Cassette (ABC) Superfamily	P-P-bond-hydrolysis-driventransporters	Primary Active Transporters	93.7	100	1.1E-111	1025
gene1823	Chromosome	KPN_SCV	3.A.1.3.10	Cystine-binding periplasmic protein - Escherichia coli.	The ATP-binding Cassette (ABC) Superfamily	P-P-bond-hydrolysis-driventransporters	Primary Active Transporters	90.8	100	8.6E-124	1130
gene1826	Chromosome	KPN_SCV	2.A.130.1.1	Por secretion system protein porN/gldN OS=Porphyromonas gingivalis (strain ATCC 33277 / DSM 20709 / CIP 103683 / JCM 12257 / NCTC 11834 / 2561) OX=431947 GN=porN PE=4 SV=1	The Type 9 Secretory System (T9SS) Family	Porters(uniporters,symporters,antiporters)	Electrochemical Potential-driven Transporters	32.5	51.83	5.2E-8	131
gene1828	Chromosome	KPN_SCV	4.F.1.1.8	CDP-diacylglycerol--glycerol-3-phosphate 3-phosphatidyltransferase OS=Pseudomonas fluorescens R124 GN=I1A_002902 PE=3 SV=1	The Choline/EthanolaminePhosphotransferase 1 (CEPT1) Family	Choline/Ethanolamine Phosphotransferase 1(CEPT1)	Group Translocators	60.3	94.51	7.0E-51	500
gene1833	Chromosome	KPN_SCV	3.A.5.1.1	Uncharacterized protein ybaA OS=Escherichia coli (strain K12) GN=ybaA PE=4 SV=1	The General Secretory Pathway (Sec) Family	P-P-bond-hydrolysis-driventransporters	Primary Active Transporters	95.2	9.46	1.7E-6	118
gene1834	Chromosome	KPN_SCV	2.A.42.1.1	Tyrosine-specific transport protein - Escherichia coli.	The Hydroxy/Aromatic Amino Acid Permease (HAAAP) Family	Porters(uniporters,symporters,antiporters)	Electrochemical Potential-driven Transporters	78.9	100	1.8E-165	1491
gene1838	Chromosome	KPN_SCV	2.A.1.3.51	Probable transport protein hsrA OS=Escherichia coli (strain K12) GN=hsrA PE=1 SV=1	The Major Facilitator Superfamily (MFS)	Porters(uniporters,symporters,antiporters)	Electrochemical Potential-driven Transporters	33.5	99.15	9.3E-79	744
gene1840	Chromosome	KPN_SCV	2.A.2.5.1	Oligogalacturonide transporter - Erwinia chrysanthemi.	The Glycoside-Pentoside-Hexuronide (GPH):Cation Symporter Family	Porters(uniporters,symporters,antiporters)	Electrochemical Potential-driven Transporters	66	94.42	1.5E-186	1674
gene1842	Chromosome	KPN_SCV	3.A.1.2.2	L-arabinose-binding periplasmic protein precursor (ABP) - Escherichia coli.	The ATP-binding Cassette (ABC) Superfamily	P-P-bond-hydrolysis-driventransporters	Primary Active Transporters	91.7	100	1.4E-174	1569
gene1843	Chromosome	KPN_SCV	3.A.1.2.2	L-arabinose-binding periplasmic protein precursor (ABP) - Escherichia coli.	The ATP-binding Cassette (ABC) Superfamily	P-P-bond-hydrolysis-driventransporters	Primary Active Transporters	87.3	100	2.0E-257	2285
gene1844	Chromosome	KPN_SCV	3.A.1.2.2	L-arabinose-binding periplasmic protein precursor (ABP) - Escherichia coli.	The ATP-binding Cassette (ABC) Superfamily	P-P-bond-hydrolysis-driventransporters	Primary Active Transporters	92.3	99.39	1.5E-160	1448
gene1848	Chromosome	KPN_SCV	2.A.2.5.2	Oligogalacturonide transporter OS=Erwinia carotovora subsp. atroseptica GN=ECA3560 PE=4 SV=1	The Glycoside-Pentoside-Hexuronide (GPH):Cation Symporter Family	Porters(uniporters,symporters,antiporters)	Electrochemical Potential-driven Transporters	81.3	97.15	6.0E-236	2100
gene1852	Chromosome	KPN_SCV	9.B.158.1.2	Copper homeostasis protein CutC OS=Escherichia coli (strain K12) GN=cutC PE=3 SV=1	The Cut Copper Homeostasis (Cut) Family	Putative transport proteins	Incompletely Characterized Transport Systems	69.4	97.98	4.8E-95	882
gene1864	Chromosome	KPN_SCV	3.A.1.15.5	Zinc import ATP-binding protein znuC - Escherichia coli.	The ATP-binding Cassette (ABC) Superfamily	P-P-bond-hydrolysis-driventransporters	Primary Active Transporters	92.3	100	1.8E-124	1136
gene1865	Chromosome	KPN_SCV	3.A.1.15.5	Zinc import ATP-binding protein znuC - Escherichia coli.	The ATP-binding Cassette (ABC) Superfamily	P-P-bond-hydrolysis-driventransporters	Primary Active Transporters	90.4	100	4.4E-128	1167
gene1866	Chromosome	KPN_SCV	3.A.1.15.5	Zinc import ATP-binding protein znuC - Escherichia coli.	The ATP-binding Cassette (ABC) Superfamily	P-P-bond-hydrolysis-driventransporters	Primary Active Transporters	76.8	100	1.8E-134	1223
gene1867	Chromosome	KPN_SCV	1.A.34.1.3	Putative peptidase OS=Escherichia coli (strain 55989 / EAEC) GN=EC55989_3908 PE=4 SV=1	The <i>Bacillus</i> Gap Junction-like Channel-forming Complex (GJ-CC) Family	Alpha-Type Channels	Channels/Pores	40.5	47.84	4.6E-40	410
gene1881	Chromosome	KPN_SCV	9.B.62.1.4	Inner membrane protein YebZ OS=Escherichia coli (strain K12) GN=yebZ PE=1 SV=1	The Copper Resistance (CopD) Family	Putative transport proteins	Incompletely Characterized Transport Systems	50.3	100	4.7E-73	693
gene1890	Chromosome	KPN_SCV	9.A.69.1.2	Inner membrane protein YebS OS=Escherichia coli (strain K12) GN=yebS PE=1 SV=1	The Intermembrane Phospholipid Translocase (IMPL-T) Family	Recognized transporters of unknown biochemical mechanism	Incompletely Characterized Transport Systems	81.3	100	0	3772
gene1891	Chromosome	KPN_SCV	9.A.69.1.2	Inner membrane protein YebS OS=Escherichia coli (strain K12) GN=yebS PE=1 SV=1	The Intermembrane Phospholipid Translocase (IMPL-T) Family	Recognized transporters of unknown biochemical mechanism	Incompletely Characterized Transport Systems	75.4	100	1.0E-185	1666
gene1894	Chromosome	KPN_SCV	9.B.174.1.2	Tail-specific protease OS=Escherichia coli (strain K12) GN=prc PE=1 SV=2	The Two Tunnel Gated C-terminal Processing Protease (CTP) Family	Putative transport proteins	Incompletely Characterized Transport Systems	89.9	100	0	3142
gene1895	Chromosome	KPN_SCV	9.B.1.1.6	Protease HtpX OS=Escherichia coli (strain K12) GN=htpX PE=1 SV=1	The Integral Membrane CAAX Protease (CAAX Protease) Family	Putative transport proteins	Incompletely Characterized Transport Systems	91.5	100	8.8E-144	1303
gene1896	Chromosome	KPN_SCV	2.A.1.3.17	Hypothetical transport protein yebQ - Escherichia coli.	The Major Facilitator Superfamily (MFS)	Porters(uniporters,symporters,antiporters)	Electrochemical Potential-driven Transporters	79.8	99.78	1.9E-201	1802
gene1903	Chromosome	KPN_SCV	2.A.107.1.1	HYPOTHETICAL 22.1 KDA PROTEIN IN MANZ-CSPC INTERGENIC REGION - Escherichia coli.	The MntP Mn<sup>2+</sup> exporter (MntP) Family	Porters(uniporters,symporters,antiporters)	Electrochemical Potential-driven Transporters	81.9	100	1.4E-86	808
gene1905	Chromosome	KPN_SCV	4.A.6.1.1	PTS system mannose-specific EIIAB component - Escherichia coli.	The PTS Mannose-Fructose-Sorbose (Man) Family	Phosphotransfer-driven Group Translocators(PTS)	Group Translocators	92.2	100	1.1E-148	1345
gene1906	Chromosome	KPN_SCV	4.A.6.1.1	PTS system mannose-specific EIIAB component - Escherichia coli.	The PTS Mannose-Fructose-Sorbose (Man) Family	Phosphotransfer-driven Group Translocators(PTS)	Group Translocators	94	100	1.0E-130	1190
gene1907	Chromosome	KPN_SCV	4.A.6.1.1	PTS system mannose-specific EIIAB component - Escherichia coli.	The PTS Mannose-Fructose-Sorbose (Man) Family	Phosphotransfer-driven Group Translocators(PTS)	Group Translocators	95.4	100	9.2E-171	1536
gene1908	Chromosome	KPN_SCV	2.A.109.2.3	Membrane protein OS=Escherichia coli KTE166 GN=WKI_02229 PE=4 SV=1	The Tellurium Ion Resistance (TerC) Family	Porters(uniporters,symporters,antiporters)	Electrochemical Potential-driven Transporters	49.6	99.81	3.1E-120	1102
gene1918	Chromosome	KPN_SCV	4.C.1.1.4	Long-chain-fatty-acid--CoA ligase - Escherichia coli.	The Fatty Acid Transporter (FAT) Family	Acyl CoAligase-coupled transporters	Group Translocators	93	97.9	4.0E-310	2740
gene1921	Chromosome	KPN_SCV	8.A.3.2.2	CpsD - Streptococcus pneumoniae.	The Cytoplasmic Membrane-Periplasmic Auxiliary-1 (MPA1) Protein with Cytoplasmic (C) Domain (MPA1-C or MPA1+C) Family	Auxiliary transport proteins	Accessory Factors Involved in Transport	31	55.56	1.4E-7	128
gene1927	Chromosome	KPN_SCV	5.A.2.1.1	Disulfide bond formation protein B - Escherichia coli.	The Disulfide Bond Oxidoreductase B (DsbB) Family	Transmembrane 2-electron transfer carriers	Transmembrane Electron Carriers	79.5	100	7.2E-85	793
gene1928	Chromosome	KPN_SCV	2.A.34.1.1	Na(+)/H(+) antiporter 2 - Escherichia coli.	The NhaB Na<sup>+</sup>:H<sup>+</sup> Antiporter (NhaB) Family	Porters(uniporters,symporters,antiporters)	Electrochemical Potential-driven Transporters	85.5	99.22	6.3E-246	2186
gene1933	Chromosome	KPN_SCV	2.A.36.6.11	K(+)/H(+) antiporter NhaP2 OS=Escherichia coli (strain K12) GN=cvrA PE=1 SV=2	The Monovalent Cation:Proton Antiporter-1 (CPA1) Family	Porters(uniporters,symporters,antiporters)	Electrochemical Potential-driven Transporters	88.7	100	6.5E-292	2583
gene1936	Chromosome	KPN_SCV	1.B.14.1.17	Ferrioxamine receptor OS=Yersinia enterocolitica GN=foxA PE=3 SV=2	The Outer Membrane Receptor (OMR) Family	Beta-Barrel Porins	Channels/Pores	58.6	99.01	4.5E-247	2197
gene1948	Chromosome	KPN_SCV	2.A.42.2.2	Threonine/serine transporter - Escherichia coli.	The Hydroxy/Aromatic Amino Acid Permease (HAAAP) Family	Porters(uniporters,symporters,antiporters)	Electrochemical Potential-driven Transporters	90.7	100	1.1E-225	2011
gene1951	Chromosome	KPN_SCV	3.A.1.4.3	Nucleotide binding protein - Rhizobium leguminosarum (biovar viciae).	The ATP-binding Cassette (ABC) Superfamily	P-P-bond-hydrolysis-driventransporters	Primary Active Transporters	50.1	95.76	6.7E-90	839
gene1952	Chromosome	KPN_SCV	3.A.1.4.1	Leucine-specific binding protein precursor (LS-BP) (L-BP) - Escherichia coli.	The ATP-binding Cassette (ABC) Superfamily	P-P-bond-hydrolysis-driventransporters	Primary Active Transporters	56.6	99.01	1.9E-85	800
gene1953	Chromosome	KPN_SCV	3.A.1.4.8	Leucine-, isoleucine-, valine-, threonine-, and alanine-binding protein OS=Pseudomonas aeruginosa (strain ATCC 15692 / PAO1 / 1C / PRS 101 / LMG 12228) GN=braC PE=1 SV=2	The ATP-binding Cassette (ABC) Superfamily	P-P-bond-hydrolysis-driventransporters	Primary Active Transporters	53.1	96.26	1.4E-105	975
gene1954	Chromosome	KPN_SCV	3.A.1.4.8	Leucine-, isoleucine-, valine-, threonine-, and alanine-binding protein OS=Pseudomonas aeruginosa (strain ATCC 15692 / PAO1 / 1C / PRS 101 / LMG 12228) GN=braC PE=1 SV=2	The ATP-binding Cassette (ABC) Superfamily	P-P-bond-hydrolysis-driventransporters	Primary Active Transporters	51.6	97.25	9.5E-74	699
gene1955	Chromosome	KPN_SCV	3.A.1.4.8	Leucine-, isoleucine-, valine-, threonine-, and alanine-binding protein OS=Pseudomonas aeruginosa (strain ATCC 15692 / PAO1 / 1C / PRS 101 / LMG 12228) GN=braC PE=1 SV=2	The ATP-binding Cassette (ABC) Superfamily	P-P-bond-hydrolysis-driventransporters	Primary Active Transporters	55.6	97.07	1.3E-65	628
gene1960	Chromosome	KPN_SCV	2.A.1.6.1	Citrate-proton symporter (Citrate transporter) (Citrate carrier protein) - Klebsiella pneumoniae.	The Major Facilitator Superfamily (MFS)	Porters(uniporters,symporters,antiporters)	Electrochemical Potential-driven Transporters	99.8	97.22	5.8E-229	2039
gene1970	Chromosome	KPN_SCV	1.B.6.1.2	OUTER MEMBRANE PORIN F PRECURSOR - Pseudomonas aeruginosa.	The OmpA-OmpF Porin (OOP) Family	Beta-Barrel Porins	Channels/Pores	43.1	19.29	6.6E-15	194
gene1971	Chromosome	KPN_SCV	3.A.23.5.1	Type VI secretion system needle syringe protein TssI OS=Geobacter sulfurreducens (strain ATCC 51573 / DSM 12127 / PCA) GN=tssI PE=4 SV=1	The Type VI Symbiosis/Virulence Secretory Pathway (VISP) Family	P-P-bond-hydrolysis-driventransporters	Primary Active Transporters	27.9	61.84	6.5E-35	368
gene1988	Chromosome	KPN_SCV	3.A.23.1.1	VgrG protein OS=Vibrio cholerae 2740-80 GN=vgrG-1 PE=4 SV=1	The Type VI Symbiosis/Virulence Secretory Pathway (VISP) Family	P-P-bond-hydrolysis-driventransporters	Primary Active Transporters	32.9	95.57	4.7E-80	756
gene1989	Chromosome	KPN_SCV	3.A.23.5.1	Type VI secretion system needle syringe protein TssI OS=Geobacter sulfurreducens (strain ATCC 51573 / DSM 12127 / PCA) GN=tssI PE=4 SV=1	The Type VI Symbiosis/Virulence Secretory Pathway (VISP) Family	P-P-bond-hydrolysis-driventransporters	Primary Active Transporters	28.1	72.41	5.3E-15	193
gene1993	Chromosome	KPN_SCV	3.A.1.2.14	Inner-membrane translocator OS=Shewanella sp. (strain MR-4) GN=Shewmr4_1989 PE=3 SV=1	The ATP-binding Cassette (ABC) Superfamily	P-P-bond-hydrolysis-driventransporters	Primary Active Transporters	33.1	84.21	2.5E-29	316
gene1999	Chromosome	KPN_SCV	2.A.53.3.11	Putative sulfate transporter ychM OS=Escherichia coli (strain K12) GN=ychM PE=1 SV=2	The Sulfate Permease (SulP) Family	Porters(uniporters,symporters,antiporters)	Electrochemical Potential-driven Transporters	89.5	100	3.6E-276	2447
gene2002	Chromosome	KPN_SCV	1.B.46.1.1	Outer-membrane lipoprotein carrier protein precursor (P20) - Escherichia coli.	The Outer Membrane LolAB Lipoprotein Insertion Apparatus (LolAB) Family	Beta-Barrel Porins	Channels/Pores	82.1	99.01	1.3E-98	912
gene2009	Chromosome	KPN_SCV	2.A.19.1.1	CALCIUM/PROTON ANTIPORTER - Escherichia coli.	The Ca<sup>2+</sup>:Cation Antiporter (CaCA) Family	Porters(uniporters,symporters,antiporters)	Electrochemical Potential-driven Transporters	92.9	100	4.1E-183	1643
gene2015	Chromosome	KPN_SCV	3.A.1.16.4	Nitrate transport protein NrtA OS=Nostoc sp. (strain PCC 7120 / UTEX 2576) GN=nrtA PE=3 SV=3	The ATP-binding Cassette (ABC) Superfamily	P-P-bond-hydrolysis-driventransporters	Primary Active Transporters	37.5	97.85	1.1E-75	717
gene2016	Chromosome	KPN_SCV	3.A.1.16.2	PUTATIVE ATP-BINDING TRANSPORT PROTEIN - Synechococcus sp. (strain PCC 7942) (Anacystis nidulans R2).	The ATP-binding Cassette (ABC) Superfamily	P-P-bond-hydrolysis-driventransporters	Primary Active Transporters	48.7	89.8	9.6E-66	630
gene2017	Chromosome	KPN_SCV	3.A.1.16.3	3.A.1.16.3 Bicarbonate-binding protein cmpA	The ATP-binding Cassette (ABC) Superfamily	P-P-bond-hydrolysis-driventransporters	Primary Active Transporters	53.7	98.47	5.3E-76	718
gene2019	Chromosome	KPN_SCV	3.D.1.9.2	Formate dehydrogenase H OS=Escherichia coli (strain K12) GN=fdhF PE=1 SV=2	The H<sup>+</sup> or Na<sup>+</sup>-translocating NADH Dehydrogenase (NDH) Family	Oxidoreduction-driven transporters	Primary Active Transporters	26.3	78.98	1.9E-61	597
gene2020	Chromosome	KPN_SCV	1.B.54.1.9	Uncharacterized protein YchO OS=Escherichia coli (strain K12) GN=ychO PE=3 SV=3	The Intimin/Invasin (Int/Inv) or Autotransporter-3 (AT-3) Family	Beta-Barrel Porins	Channels/Pores	66.4	91.09	4.1E-172	1549
gene2023	Chromosome	KPN_SCV	2.A.1.8.1	Nitrite extrusion protein 1 (Nitrite facilitator 1) - Escherichia coli.	The Major Facilitator Superfamily (MFS)	Porters(uniporters,symporters,antiporters)	Electrochemical Potential-driven Transporters	86.5	99.35	5.6E-230	2048
gene2024	Chromosome	KPN_SCV	5.A.3.1.1	Respiratory nitrate reductase 1 alpha chain (EC 1.7.99.4) - Escherichia coli.	The Prokaryotic Molybdopterin-containing Oxidoreductase (PMO) Family	Transmembrane 2-electron transfer carriers	Transmembrane Electron Carriers	93.6	100	0	6436
gene2025	Chromosome	KPN_SCV	5.A.3.1.1	Respiratory nitrate reductase 1 alpha chain (EC 1.7.99.4) - Escherichia coli.	The Prokaryotic Molybdopterin-containing Oxidoreductase (PMO) Family	Transmembrane 2-electron transfer carriers	Transmembrane Electron Carriers	93	99.8	1.0E-293	2598
gene2027	Chromosome	KPN_SCV	5.A.3.1.1	Respiratory nitrate reductase 1 alpha chain (EC 1.7.99.4) - Escherichia coli.	The Prokaryotic Molybdopterin-containing Oxidoreductase (PMO) Family	Transmembrane 2-electron transfer carriers	Transmembrane Electron Carriers	91.1	99.56	5.4E-117	1071
gene2040	Chromosome	KPN_SCV	2.A.95.1.7	UPF0056 membrane protein YhcE OS=Escherichia coli (strain K12) GN=ychE PE=3 SV=2	The 6 TMS Neutral Amino Acid Transporter (NAAT) Family	Porters(uniporters,symporters,antiporters)	Electrochemical Potential-driven Transporters	88.8	100	2.8E-99	918
gene2041	Chromosome	KPN_SCV	3.A.1.5.41	Oligopeptide transport system permease protein OppB OS=Escherichia coli (strain K12) GN=oppB PE=1 SV=1	The ATP-binding Cassette (ABC) Superfamily	P-P-bond-hydrolysis-driventransporters	Primary Active Transporters	84	100	1.2E-279	2477
gene2042	Chromosome	KPN_SCV	3.A.1.5.41	Oligopeptide transport system permease protein OppB OS=Escherichia coli (strain K12) GN=oppB PE=1 SV=1	The ATP-binding Cassette (ABC) Superfamily	P-P-bond-hydrolysis-driventransporters	Primary Active Transporters	96.4	100	4.8E-161	1452
gene2043	Chromosome	KPN_SCV	3.A.1.5.1	Oligopeptide transport ATP-binding protein OPPD - Salmonella typhimurium.	The ATP-binding Cassette (ABC) Superfamily	P-P-bond-hydrolysis-driventransporters	Primary Active Transporters	95.7	100	1.7E-155	1404
gene2044	Chromosome	KPN_SCV	3.A.1.5.41	Oligopeptide transport system permease protein OppB OS=Escherichia coli (strain K12) GN=oppB PE=1 SV=1	The ATP-binding Cassette (ABC) Superfamily	P-P-bond-hydrolysis-driventransporters	Primary Active Transporters	90.5	100	1.6E-173	1560
gene2045	Chromosome	KPN_SCV	3.A.1.5.1	Oligopeptide transport ATP-binding protein OPPD - Salmonella typhimurium.	The ATP-binding Cassette (ABC) Superfamily	P-P-bond-hydrolysis-driventransporters	Primary Active Transporters	95.5	100	1.5E-187	1681
gene2046	Chromosome	KPN_SCV	1.A.1.24.3	Transporter, cation channel family OS=Myxococcus xanthus (strain DK 1622) GN=MXAN_5859 PE=4 SV=1	The Voltage-gated Ion Channel (VIC) Superfamily	Alpha-Type Channels	Channels/Pores	39.6	98.92	2.7E-46	462
gene2052	Chromosome	KPN_SCV	2.C.1.1.1	TONB PROTEIN - Escherichia coli.	The TonB-ExbB-ExbD/TolA-TolQ-TolR Outer Membrane Receptor Energizers and Stabilizers (TonB/TolA) Family	Ion-gradient-drivenenergizers	Electrochemical Potential-driven Transporters	75.7	98.37	1.4E-86	809
gene2056	Chromosome	KPN_SCV	1.B.75.1.3	Uncharacterized protein YdiY OS=Escherichia coli (strain K12) GN=ydiY PE=4 SV=1	The DUF481 Putative Beta Barrel Porin (DUF481) Family	Beta-Barrel Porins	Channels/Pores	84.5	100	1.0E-124	1138
gene2069	Chromosome	KPN_SCV	3.A.1.13.1	Vitamin B12 transport system permease protein btuC - Escherichia coli.	The ATP-binding Cassette (ABC) Superfamily	P-P-bond-hydrolysis-driventransporters	Primary Active Transporters	83	98.78	1.2E-149	1354
gene2070	Chromosome	KPN_SCV	3.A.1.24.1	D-methionine-binding lipoprotein MetQ precursor - Escherichia coli.	The ATP-binding Cassette (ABC) Superfamily	P-P-bond-hydrolysis-driventransporters	Primary Active Transporters	53	99.62	8.9E-79	742
gene2072	Chromosome	KPN_SCV	3.A.1.13.1	Vitamin B12 transport system permease protein btuC - Escherichia coli.	The ATP-binding Cassette (ABC) Superfamily	P-P-bond-hydrolysis-driventransporters	Primary Active Transporters	61.7	99.6	6.6E-84	786
gene2078	Chromosome	KPN_SCV	4.A.6.1.29	Lmo0784 protein OS=Listeria monocytogenes serovar 1/2a (strain ATCC BAA-679 / EGD-e) GN=lmo0784 PE=4 SV=1	The PTS Mannose-Fructose-Sorbose (Man) Family	Phosphotransfer-driven Group Translocators(PTS)	Group Translocators	33.4	41.92	1.7E-40	416
gene2079	Chromosome	KPN_SCV	2.A.86.2.1	Inner membrane protein YdiK OS=Escherichia coli (strain SMS-3-5 / SECEC) GN=ydiK PE=4 SV=1	The Autoinducer-2 Exporter (AI-2E) Family (Formerly the PerM Family, TC #9.B.22)	Porters(uniporters,symporters,antiporters)	Electrochemical Potential-driven Transporters	78.9	100	4.5E-161	1453
gene2082	Chromosome	KPN_SCV	1.E.43.1.1	Putative uncharacterized protein yeaQ OS=Klebsiella pneumoniae subsp. pneumoniae (strain ATCC 700721 / MGH 78578) GN=yeaQ PE=4 SV=1	The Putative Transglycosylase-associated Holin (T-A Hol) Family	Holins	Channels/Pores	100	100	1.3E-39	400
gene2088	Chromosome	KPN_SCV	3.A.1.14.23	ABC-type cobalamin uptake system permease component BtuC OS=Shewanella oneidensis (strain MR-1) OX=211586 GN=btuC PE=3 SV=1	The ATP-binding Cassette (ABC) Superfamily	P-P-bond-hydrolysis-driventransporters	Primary Active Transporters	39.8	99.21	3.4E-51	504
gene2089	Chromosome	KPN_SCV	3.A.1.14.9	Iron (III) ABC transporter ATP-binding - Halobacterium salinarium (Halobacterium halobium).	The ATP-binding Cassette (ABC) Superfamily	P-P-bond-hydrolysis-driventransporters	Primary Active Transporters	37.9	89.86	9.3E-44	441
gene2090	Chromosome	KPN_SCV	3.A.1.14.18	Putative periplasmic binding protein OS=Shigella dysenteriae serotype 1 (strain Sd197) GN=shuT PE=4 SV=1	The ATP-binding Cassette (ABC) Superfamily	P-P-bond-hydrolysis-driventransporters	Primary Active Transporters	24.8	79.82	2.1E-8	136
gene2094	Chromosome	KPN_SCV	2.A.6.2.27	Probable outer membrane protein - Pseudomonas aeruginosa.	The Resistance-Nodulation-Cell Division (RND) Superfamily	Porters(uniporters,symporters,antiporters)	Electrochemical Potential-driven Transporters	32.3	92.95	1.2E-28	311
gene2095	Chromosome	KPN_SCV	2.A.6.2.17	Probable RND efflux transporter - Pseudomonas aeruginosa.	The Resistance-Nodulation-Cell Division (RND) Superfamily	Porters(uniporters,symporters,antiporters)	Electrochemical Potential-driven Transporters	42.5	98.35	8.7E-223	1989
gene2100	Chromosome	KPN_SCV	9.B.29.2.12	Uncharacterized protein OS=Oceanicola batsensis HTCC2597 GN=OB2597_03549 PE=4 SV=1	The 4-5 TMS Putative Chaparone (4-5PC) Family	Putative transport proteins	Incompletely Characterized Transport Systems	60.5	97.18	2.1E-82	773
gene2105	Chromosome	KPN_SCV	8.A.99.1.1	Major outer membrane prolipoprotein Lpp OS=Escherichia coli (strain K12) GN=lpp PE=1 SV=1	The BLP Braun's Lipoprotein (Lpp) Family	Auxiliary transport proteins	Accessory Factors Involved in Transport	93.6	100	9.1E-32	332
gene2110	Chromosome	KPN_SCV	2.A.1.14.7	D-galactonate transporter - Escherichia coli.	The Major Facilitator Superfamily (MFS)	Porters(uniporters,symporters,antiporters)	Electrochemical Potential-driven Transporters	43.4	96.14	6.8E-100	926
gene2113	Chromosome	KPN_SCV	3.A.1.14.11	Probable ABC transporter, periplasmic-binding protein OS=Haemophilus influenzae (strain R2846 / 12) GN=R2846_0996 PE=4 SV=1	The ATP-binding Cassette (ABC) Superfamily	P-P-bond-hydrolysis-driventransporters	Primary Active Transporters	45.2	91.57	1.7E-47	472
gene2114	Chromosome	KPN_SCV	3.A.1.14.11	Probable ABC transporter, periplasmic-binding protein OS=Haemophilus influenzae (strain R2846 / 12) GN=R2846_0996 PE=4 SV=1	The ATP-binding Cassette (ABC) Superfamily	P-P-bond-hydrolysis-driventransporters	Primary Active Transporters	49.4	98.51	2.3E-79	748
gene2115	Chromosome	KPN_SCV	3.A.1.14.11	Probable ABC transporter, periplasmic-binding protein OS=Haemophilus influenzae (strain R2846 / 12) GN=R2846_0996 PE=4 SV=1	The ATP-binding Cassette (ABC) Superfamily	P-P-bond-hydrolysis-driventransporters	Primary Active Transporters	61.2	96.59	5.8E-118	1081
gene2123	Chromosome	KPN_SCV	2.A.1.15.2	Putative 3-hydroxyphenylpropionic acid transporter - Escherichia coli.	The Major Facilitator Superfamily (MFS)	Porters(uniporters,symporters,antiporters)	Electrochemical Potential-driven Transporters	81.2	98.74	8.4E-166	1494
gene2130	Chromosome	KPN_SCV	3.A.1.17.12	Uncharacterized protein OS=Corynebacterium glutamicum (strain R) GN=cgR_1301 PE=4 SV=1	The ATP-binding Cassette (ABC) Superfamily	P-P-bond-hydrolysis-driventransporters	Primary Active Transporters	37.6	89.06	8.3E-47	467
gene2132	Chromosome	KPN_SCV	3.A.1.16.2	PUTATIVE ATP-BINDING TRANSPORT PROTEIN - Synechococcus sp. (strain PCC 7942) (Anacystis nidulans R2).	The ATP-binding Cassette (ABC) Superfamily	P-P-bond-hydrolysis-driventransporters	Primary Active Transporters	32.4	56.8	1.3E-18	224
gene2133	Chromosome	KPN_SCV	3.A.1.16.1	Nitrate transport protein NRTA - Synechococcus sp. (strain PCC 7942) (Anacystis nidulans R2).	The ATP-binding Cassette (ABC) Superfamily	P-P-bond-hydrolysis-driventransporters	Primary Active Transporters	40.9	94.55	1.3E-50	499
gene2134	Chromosome	KPN_SCV	1.B.14.1.30	Ferrichrome-iron receptor OS=Synechocystis sp. (strain PCC 6803 / Kazusa) OX=1111708 GN=fhuA PE=3 SV=1	The Outer Membrane Receptor (OMR) Family	Beta-Barrel Porins	Channels/Pores	32	94.2	7.5E-69	660
gene2135	Chromosome	KPN_SCV	3.A.1.14.6	ATPASE - Vibrio cholerae.	The ATP-binding Cassette (ABC) Superfamily	P-P-bond-hydrolysis-driventransporters	Primary Active Transporters	51.3	97.07	3.1E-74	703
gene2136	Chromosome	KPN_SCV	3.A.1.14.24	Iron(III) dicitrate transport system permease protein FecC OS=Synechocystis sp. (strain PCC 6803 / Kazusa) OX=1111708 GN=fecC PE=3 SV=1	The ATP-binding Cassette (ABC) Superfamily	P-P-bond-hydrolysis-driventransporters	Primary Active Transporters	44.1	93.84	9.1E-52	510
gene2137	Chromosome	KPN_SCV	3.A.1.14.27	Putative hemin transport system, substrate-binding protein OS=Burkholderia cenocepacia (strain ATCC BAA-245 / DSM 16553 / LMG 16656 / NCTC 13227 / J2315 / CF5610) OX=216591 GN=hmuT PE=1 SV=1	The ATP-binding Cassette (ABC) Superfamily	P-P-bond-hydrolysis-driventransporters	Primary Active Transporters	40.2	96.29	6.7E-50	494
gene2140	Chromosome	KPN_SCV	3.A.1.3.17	Glutamine-binding periplasmic protein of glutamine ABC transporter - Anabaena sp. (strain PCC 7120).	The ATP-binding Cassette (ABC) Superfamily	P-P-bond-hydrolysis-driventransporters	Primary Active Transporters	34.4	97.65	4.9E-34	356
gene2141	Chromosome	KPN_SCV	3.A.1.3.17	Glutamine-binding periplasmic protein of glutamine ABC transporter - Anabaena sp. (strain PCC 7120).	The ATP-binding Cassette (ABC) Superfamily	P-P-bond-hydrolysis-driventransporters	Primary Active Transporters	35.8	93.7	1.7E-34	360
gene2142	Chromosome	KPN_SCV	3.A.1.3.25	Glutamine ABC transporter ATP-binding protein OS=Lactococcus lactis subsp. lactis (strain IL1403) GN=glnQ PE=3 SV=1	The ATP-binding Cassette (ABC) Superfamily	P-P-bond-hydrolysis-driventransporters	Primary Active Transporters	61.5	99.58	3.9E-81	762
gene2145	Chromosome	KPN_SCV	2.A.1.2.52	Multidrug resistance protein MdtM OS=Escherichia coli (strain K12) GN=mdtM PE=1 SV=1	The Major Facilitator Superfamily (MFS)	Porters(uniporters,symporters,antiporters)	Electrochemical Potential-driven Transporters	59.5	97.07	8.5E-137	1244
gene2149	Chromosome	KPN_SCV	3.D.1.9.2	Formate dehydrogenase H OS=Escherichia coli (strain K12) GN=fdhF PE=1 SV=2	The H<sup>+</sup> or Na<sup>+</sup>-translocating NADH Dehydrogenase (NDH) Family	Oxidoreduction-driven transporters	Primary Active Transporters	66.2	99.72	8.6E-294	2600
gene2151	Chromosome	KPN_SCV	3.A.1.20.5	Iron ABC transporter, periplasmic iron-binding protein OS=Thermus thermophilus (strain HB8 / ATCC 27634 / DSM 579) OX=300852 GN=TTHB177 PE=4 SV=1	The ATP-binding Cassette (ABC) Superfamily	P-P-bond-hydrolysis-driventransporters	Primary Active Transporters	39.9	91.44	3.2E-63	609
gene2152	Chromosome	KPN_SCV	3.A.1.20.5	Iron ABC transporter, periplasmic iron-binding protein OS=Thermus thermophilus (strain HB8 / ATCC 27634 / DSM 579) OX=300852 GN=TTHB177 PE=4 SV=1	The ATP-binding Cassette (ABC) Superfamily	P-P-bond-hydrolysis-driventransporters	Primary Active Transporters	44.3	97.62	6.3E-133	1212
gene2153	Chromosome	KPN_SCV	3.A.1.20.5	Iron ABC transporter, periplasmic iron-binding protein OS=Thermus thermophilus (strain HB8 / ATCC 27634 / DSM 579) OX=300852 GN=TTHB177 PE=4 SV=1	The ATP-binding Cassette (ABC) Superfamily	P-P-bond-hydrolysis-driventransporters	Primary Active Transporters	51.6	98.6	2.7E-91	851
gene2158	Chromosome	KPN_SCV	3.A.1.107.3	Heme exporter protein B - Escherichia coli O157:H7.	The ATP-binding Cassette (ABC) Superfamily	P-P-bond-hydrolysis-driventransporters	Primary Active Transporters	56.8	96.14	1.2E-62	602
gene2159	Chromosome	KPN_SCV	3.A.1.107.3	Heme exporter protein B - Escherichia coli O157:H7.	The ATP-binding Cassette (ABC) Superfamily	P-P-bond-hydrolysis-driventransporters	Primary Active Transporters	72.5	96.35	7.1E-74	699
gene2160	Chromosome	KPN_SCV	9.B.14.2.3	Heme exporter protein C - Escherichia coli.	The Putative Heme Handling Protein (HHP) Family	Putative transport proteins	Incompletely Characterized Transport Systems	77.2	98.37	3.4E-109	1004
gene2163	Chromosome	KPN_SCV	9.B.14.1.3	Cytochrome c-type biogenesis protein ccmF - Escherichia coli	The Putative Heme Handling Protein (HHP) Family	Putative transport proteins	Incompletely Characterized Transport Systems	72.3	100	4.3E-276	2447
gene2174	Chromosome	KPN_SCV	2.A.21.9.2	Proline sensor PrlS - Aeromonas hydrophila.	The Solute:Sodium Symporter (SSS) Family	Porters(uniporters,symporters,antiporters)	Electrochemical Potential-driven Transporters	22	70.82	8.1E-11	157
gene2176	Chromosome	KPN_SCV	3.A.1.106.16	Probable integral membrane protein NMA1777 OS=Klebsiella pneumoniae IS39 PE=4 SV=1	The ATP-binding Cassette (ABC) Superfamily	P-P-bond-hydrolysis-driventransporters	Primary Active Transporters	100	100	6.0E-161	1451
gene2177	Chromosome	KPN_SCV	2.A.6.2.49	Multidrug efflux pump accessory protein AcrZ OS=Klebsiella pneumoniae subsp. pneumoniae (strain ATCC 700721 / MGH 78578) GN=ybhT PE=3 SV=1	The Resistance-Nodulation-Cell Division (RND) Superfamily	Porters(uniporters,symporters,antiporters)	Electrochemical Potential-driven Transporters	100	100	0	5013
gene2184	Chromosome	KPN_SCV	1.A.115.1.2	NAD-binding protein [Euryarchaeota archaeon]	The Pore-forming NADPH-dependent 1-Acyldihydroxyacetone Phosphate Reductase (Ayr1) Family	Alpha-Type Channels	Channels/Pores	31.7	73.05	7.7E-19	225
gene2185	Chromosome	KPN_SCV	2.A.8.1.14	D-beta-hydroxybutyrate permease OS=Bacillus cereus (strain ATCC 14579 / DSM 31) GN=BC_2175 PE=4 SV=1	The Gluconate:H<sup>+</sup> Symporter (GntP) Family	Porters(uniporters,symporters,antiporters)	Electrochemical Potential-driven Transporters	53.1	99.78	2.4E-132	1206
gene2195	Chromosome	KPN_SCV	3.A.1.16.2	PUTATIVE ATP-BINDING TRANSPORT PROTEIN - Synechococcus sp. (strain PCC 7942) (Anacystis nidulans R2).	The ATP-binding Cassette (ABC) Superfamily	P-P-bond-hydrolysis-driventransporters	Primary Active Transporters	26.3	86.72	3.6E-11	159
gene2196	Chromosome	KPN_SCV	3.A.1.16.1	Nitrate transport protein NRTA - Synechococcus sp. (strain PCC 7942) (Anacystis nidulans R2).	The ATP-binding Cassette (ABC) Superfamily	P-P-bond-hydrolysis-driventransporters	Primary Active Transporters	48.8	75	1.1E-47	474
gene2213	Chromosome	KPN_SCV	3.A.1.5.34	Oligopeptide transport integral membrane protein OS=Streptomyces coelicolor (strain ATCC BAA-471 / A3(2) / M145) GN=SCO5476 PE=3 SV=1	The ATP-binding Cassette (ABC) Superfamily	P-P-bond-hydrolysis-driventransporters	Primary Active Transporters	49.7	97.21	2.9E-92	859
gene2214	Chromosome	KPN_SCV	3.A.1.5.38	Probable D,D-dipeptide-binding periplasmic protein DdpA OS=Escherichia coli (strain K12) GN=ddpA PE=2 SV=1	The ATP-binding Cassette (ABC) Superfamily	P-P-bond-hydrolysis-driventransporters	Primary Active Transporters	48.6	98.16	6.4E-79	744
gene2215	Chromosome	KPN_SCV	3.A.1.5.20	Oligopeptide-binding protein appA - Bacillus subtilis.	The ATP-binding Cassette (ABC) Superfamily	P-P-bond-hydrolysis-driventransporters	Primary Active Transporters	39.4	87.94	2.8E-55	540
gene2216	Chromosome	KPN_SCV	3.A.1.5.20	Oligopeptide-binding protein appA - Bacillus subtilis.	The ATP-binding Cassette (ABC) Superfamily	P-P-bond-hydrolysis-driventransporters	Primary Active Transporters	39.6	98.75	1.9E-59	576
gene2217	Chromosome	KPN_SCV	3.A.1.5.10	Oligopeptide transport ATP-binding protein oppF - Lactococcus lactis subsp. lactis (Streptococcus lactis).	The ATP-binding Cassette (ABC) Superfamily	P-P-bond-hydrolysis-driventransporters	Primary Active Transporters	26.1	78.48	1.1E-25	287
gene2222	Chromosome	KPN_SCV	2.A.53.3.12	PROBABLE TRANSMEMBRANE CARBONIC ANHYDRASE (CARBONATE DEHYDRATASE) (CARBONIC DEHYDRATASE) OS=Mycobacterium tuberculosis GN=MT3373 PE=4 SV=2	The Sulfate Permease (SulP) Family	Porters(uniporters,symporters,antiporters)	Electrochemical Potential-driven Transporters	32.4	80.57	1.1E-23	266
gene2231	Chromosome	KPN_SCV	1.A.115.1.3	SDR family NAD(P)-dependent oxidoreductase [Allonocardiopsis opalescens]	The Pore-forming NADPH-dependent 1-Acyldihydroxyacetone Phosphate Reductase (Ayr1) Family	Alpha-Type Channels	Channels/Pores	31.9	96	1.9E-22	256
gene2232	Chromosome	KPN_SCV	3.A.23.2.1	EvpP - Edwardsiella tarda.	The Type VI Symbiosis/Virulence Secretory Pathway (VISP) Family	P-P-bond-hydrolysis-driventransporters	Primary Active Transporters	24.1	79.83	9.3E-15	191
gene2246	Chromosome	KPN_SCV	2.A.66.1.3	Multidrug resistance protein norM (Na(+)/drug antiporter) (Multidrug- efflux transporter) - Escherichia coli.	The Multidrug/Oligosaccharidyl-lipid/Polysaccharide (MOP) Flippase Superfamily	Porters(uniporters,symporters,antiporters)	Electrochemical Potential-driven Transporters	87.5	100	3.9E-223	1989
gene2249	Chromosome	KPN_SCV	2.A.1.2.62	Inner membrane transport protein ydhC OS=Escherichia coli (strain K12) GN=ydhC PE=1 SV=3	The Major Facilitator Superfamily (MFS)	Porters(uniporters,symporters,antiporters)	Electrochemical Potential-driven Transporters	74.6	93.43	3.5E-159	1437
gene2253	Chromosome	KPN_SCV	2.A.1.2.65	Inner membrane transport protein ydhP OS=Escherichia coli (strain K12) GN=ydhP PE=1 SV=1	The Major Facilitator Superfamily (MFS)	Porters(uniporters,symporters,antiporters)	Electrochemical Potential-driven Transporters	87.7	98.45	1.2E-180	1622
gene2263	Chromosome	KPN_SCV	8.A.5.1.7	Oxidoreductase YdhF OS=Escherichia coli (strain K12) GN=ydhF PE=1 SV=2	The Voltage-gated K<sup>+</sup> Channel &beta;-subunit (Kv&beta;) Family	Auxiliary transport proteins	Accessory Factors Involved in Transport	88.6	100	8.0E-153	1381
gene2265	Chromosome	KPN_SCV	2.A.85.1.5	Uncharacterized transporter YdhK OS=Salmonella typhimurium (strain LT2 / SGSC1412 / ATCC 700720) GN=ydhK PE=3 SV=1	The Aromatic Acid Exporter (ArAE) Family	Porters(uniporters,symporters,antiporters)	Electrochemical Potential-driven Transporters	76.8	99.7	8.1E-302	2669
gene2266	Chromosome	KPN_SCV	8.A.1.7.1	p-hydroxybenzoic acid efflux pump subunit aaeA - Escherichia coli (strain K12).	The Membrane Fusion Protein (MFP) Family	Auxiliary transport proteins	Accessory Factors Involved in Transport	41.4	97.32	3.7E-49	487
gene2267	Chromosome	KPN_SCV	8.A.48.1.1	Putative inner membrane protein OS=Escherichia coli O7:K1 str. CE10 GN=ydhI PE=4 SV=1	The Putative Auxiliary Aromatic Acid Exporter (AaeX) Family	Auxiliary transport proteins	Accessory Factors Involved in Transport	76.9	100	1.5E-29	313
gene2269	Chromosome	KPN_SCV	9.B.34.1.3	Putative diguanylate cyclase OS=Arthrospira platensis (strain NIES-39 / IAM M-135) GN=NIES39_A07490 PE=4 SV=1	The Kinase/Phosphatase/Cyclic-GMP Synthase/Cyclic di-GMP Hydrolase (KPSH) Family	Putative transport proteins	Incompletely Characterized Transport Systems	29.3	71.08	1.6E-19	233
gene2273	Chromosome	KPN_SCV	2.A.7.2.4	Pyridoxamine phosphate oxidase, putative OS=Penicillium digitatum (strain PHI26 / CECT 20796) GN=PDIG_48160 PE=4 SV=1	The Drug/Metabolite Transporter (DMT) Superfamily	Porters(uniporters,symporters,antiporters)	Electrochemical Potential-driven Transporters	27.6	81.36	3.9E-11	158
gene2277	Chromosome	KPN_SCV	2.A.17.1.2	Tripeptide permease tppB - Escherichia coli (strain K12).	The Proton-dependent Oligopeptide Transporter (POT/PTR) Family	Porters(uniporters,symporters,antiporters)	Electrochemical Potential-driven Transporters	86.4	99.8	1.6E-246	2191
gene2280	Chromosome	KPN_SCV	3.D.6.1.4	Electron transport complex subunit RsxA OS=Escherichia coli (strain K12) GN=rsxA PE=1 SV=1	The Putative Ion (H<sup>+</sup> or Na<sup>+</sup>)-translocating NADH:Ferredoxin Oxidoreductase (NFO or RNF) Family	Oxidoreduction-driven transporters	Primary Active Transporters	90	99.14	2.1E-108	997
gene2281	Chromosome	KPN_SCV	3.D.6.1.4	Electron transport complex subunit RsxA OS=Escherichia coli (strain K12) GN=rsxA PE=1 SV=1	The Putative Ion (H<sup>+</sup> or Na<sup>+</sup>)-translocating NADH:Ferredoxin Oxidoreductase (NFO or RNF) Family	Oxidoreduction-driven transporters	Primary Active Transporters	83	99.52	1.0E-98	913
gene2282	Chromosome	KPN_SCV	3.D.6.1.4	Electron transport complex subunit RsxA OS=Escherichia coli (strain K12) GN=rsxA PE=1 SV=1	The Putative Ion (H<sup>+</sup> or Na<sup>+</sup>)-translocating NADH:Ferredoxin Oxidoreductase (NFO or RNF) Family	Oxidoreduction-driven transporters	Primary Active Transporters	84.6	100	8.7E-175	1571
gene2283	Chromosome	KPN_SCV	3.D.6.1.4	Electron transport complex subunit RsxA OS=Escherichia coli (strain K12) GN=rsxA PE=1 SV=1	The Putative Ion (H<sup>+</sup> or Na<sup>+</sup>)-translocating NADH:Ferredoxin Oxidoreductase (NFO or RNF) Family	Oxidoreduction-driven transporters	Primary Active Transporters	82.9	100	0	2918
gene2284	Chromosome	KPN_SCV	3.D.6.1.4	Electron transport complex subunit RsxA OS=Escherichia coli (strain K12) GN=rsxA PE=1 SV=1	The Putative Ion (H<sup>+</sup> or Na<sup>+</sup>)-translocating NADH:Ferredoxin Oxidoreductase (NFO or RNF) Family	Oxidoreduction-driven transporters	Primary Active Transporters	84.8	99.48	2.9E-95	883
gene2285	Chromosome	KPN_SCV	3.D.6.1.4	Electron transport complex subunit RsxA OS=Escherichia coli (strain K12) GN=rsxA PE=1 SV=1	The Putative Ion (H<sup>+</sup> or Na<sup>+</sup>)-translocating NADH:Ferredoxin Oxidoreductase (NFO or RNF) Family	Oxidoreduction-driven transporters	Primary Active Transporters	96.9	100	1.1E-94	878
gene2288	Chromosome	KPN_SCV	8.A.49.1.2	Beta-klotho OS=Homo sapiens GN=KLB PE=1 SV=1	The Klotho Auxiliary Protein (Klotho) Family	Auxiliary transport proteins	Accessory Factors Involved in Transport	30.3	98.68	3.4E-54	532
gene2291	Chromosome	KPN_SCV	2.A.1.36.2	Major facilitator superfamily MFS_1 OS=Serratia proteamaculans (strain 568) GN=Spro_3583 PE=4 SV=1	The Major Facilitator Superfamily (MFS)	Porters(uniporters,symporters,antiporters)	Electrochemical Potential-driven Transporters	45.5	93.09	2.4E-75	714
gene2298	Chromosome	KPN_SCV	9.B.306.4.2	pyrroloquinoline quinone-dependent dehydrogenase [Escherichia coli]	The Putative Calcium Binding Protein with Similarity to the C-termini of Anoctamins (1.A.17.5) (CBP) Family	Putative transport proteins	Incompletely Characterized Transport Systems	41.5	99.75	2.8E-181	1630
gene2303	Chromosome	KPN_SCV	8.A.117.1.3	Neuroligin-4, X-linked OS=Homo sapiens OX=9606 GN=NLGN4X PE=1 SV=1	The Neuroligin (Nlg) Family	Auxiliary transport proteins	Accessory Factors Involved in Transport	40.9	41.92	5.5E-37	384
gene2308	Chromosome	KPN_SCV	2.A.16.1.1	TELLURITE RESISTANCE PROTEIN TEHA - Escherichia coli.	The Telurite-resistance/Dicarboxylate Transporter (TDT) Family	Porters(uniporters,symporters,antiporters)	Electrochemical Potential-driven Transporters	77.5	97.01	1.4E-142	1293
gene2313	Chromosome	KPN_SCV	2.A.46.1.9	Inner membrane protein YdcO OS=Escherichia coli (strain K12) GN=ydcO PE=1 SV=2	The Benzoate:H+ Symporter (BenE) Family	Porters(uniporters,symporters,antiporters)	Electrochemical Potential-driven Transporters	70.1	99.23	1.6E-140	1276
gene2319	Chromosome	KPN_SCV	3.D.4.3.4	Cytochrome oxidase d subunit I OS=Thermosynechococcus elongatus (strain BP-1) GN=cydA PE=4 SV=1	The Proton-translocating Cytochrome Oxidase (COX) Superfamily	Oxidoreduction-driven transporters	Primary Active Transporters	42.9	96.73	6.0E-64	615
gene2323	Chromosome	KPN_SCV	3.A.1.11.9	Inner membrane ABC transporter permease protein YdcV OS=Escherichia coli (strain K12) GN=ydcV PE=1 SV=1	The ATP-binding Cassette (ABC) Superfamily	P-P-bond-hydrolysis-driventransporters	Primary Active Transporters	86.4	100	2.6E-204	1826
gene2324	Chromosome	KPN_SCV	3.A.1.11.9	Inner membrane ABC transporter permease protein YdcV OS=Escherichia coli (strain K12) GN=ydcV PE=1 SV=1	The ATP-binding Cassette (ABC) Superfamily	P-P-bond-hydrolysis-driventransporters	Primary Active Transporters	81.1	98.81	1.7E-151	1370
gene2325	Chromosome	KPN_SCV	3.A.1.11.9	Inner membrane ABC transporter permease protein YdcV OS=Escherichia coli (strain K12) GN=ydcV PE=1 SV=1	The ATP-binding Cassette (ABC) Superfamily	P-P-bond-hydrolysis-driventransporters	Primary Active Transporters	88.6	96.76	6.8E-147	1330
gene2326	Chromosome	KPN_SCV	3.A.1.11.9	Inner membrane ABC transporter permease protein YdcV OS=Escherichia coli (strain K12) GN=ydcV PE=1 SV=1	The ATP-binding Cassette (ABC) Superfamily	P-P-bond-hydrolysis-driventransporters	Primary Active Transporters	89.3	97.76	2.9E-130	1186
gene2334	Chromosome	KPN_SCV	3.A.1.5.27	Heme-binding protein A OS=Haemophilus influenzae GN=hbpA PE=1 SV=2	The ATP-binding Cassette (ABC) Superfamily	P-P-bond-hydrolysis-driventransporters	Primary Active Transporters	48.7	94.92	8.7E-142	1288
gene2336	Chromosome	KPN_SCV	2.A.7.21.2	Inner membrane protein ydcZ - Escherichia coli.	The Drug/Metabolite Transporter (DMT) Superfamily	Porters(uniporters,symporters,antiporters)	Electrochemical Potential-driven Transporters	81.2	100	5.2E-60	578
gene2343	Chromosome	KPN_SCV	1.B.14.9.5	Probable TonB-dependent receptor YncD OS=Escherichia coli (strain K12) GN=yncD PE=3 SV=1	The Outer Membrane Receptor (OMR) Family	Beta-Barrel Porins	Channels/Pores	77.9	100	0	2966
gene2346	Chromosome	KPN_SCV	2.A.3.1.8	L-asparagine permease (L-asparagine transport protein) - Salmonella typhimurium.	The Amino Acid-Polyamine-Organocation (APC) Family	Porters(uniporters,symporters,antiporters)	Electrochemical Potential-driven Transporters	91.5	99.17	8.5E-253	2245
gene2352	Chromosome	KPN_SCV	3.A.1.3.24	Secreted protein OS=Streptomyces coelicolor (strain ATCC BAA-471 / A3(2) / M145) GN=SCO5260 PE=4 SV=1	The ATP-binding Cassette (ABC) Superfamily	P-P-bond-hydrolysis-driventransporters	Primary Active Transporters	27.8	82.58	3.0E-17	212
gene2354	Chromosome	KPN_SCV	3.A.1.3.19	Amino acid ABC transporter, periplasmic amino acid-binding protein OS=Pseudomonas putida (strain KT2440) GN=PP1071 PE=4 SV=1	The ATP-binding Cassette (ABC) Superfamily	P-P-bond-hydrolysis-driventransporters	Primary Active Transporters	32.9	71.1	7.0E-19	226
gene2355	Chromosome	KPN_SCV	3.A.1.3.24	Secreted protein OS=Streptomyces coelicolor (strain ATCC BAA-471 / A3(2) / M145) GN=SCO5260 PE=4 SV=1	The ATP-binding Cassette (ABC) Superfamily	P-P-bond-hydrolysis-driventransporters	Primary Active Transporters	56.2	96.14	3.9E-79	745
gene2356	Chromosome	KPN_SCV	3.A.1.3.10	Cystine-binding periplasmic protein - Escherichia coli.	The ATP-binding Cassette (ABC) Superfamily	P-P-bond-hydrolysis-driventransporters	Primary Active Transporters	33.3	43.84	6.1E-12	166
gene2361	Chromosome	KPN_SCV	1.B.3.1.2	SUCROSE PORIN PRECURSOR - Salmonella typhimurium.	The Sugar Porin (SP) Family	Beta-Barrel Porins	Channels/Pores	47.9	97.77	9.1E-131	1193
gene2362	Chromosome	KPN_SCV	2.A.2.3.3	PUTATIVE XYLOSE-PROTON SYMPORTER (XYLOSE TRANSPORTER) - Lactobacillus pentosus.	The Glycoside-Pentoside-Hexuronide (GPH):Cation Symporter Family	Porters(uniporters,symporters,antiporters)	Electrochemical Potential-driven Transporters	37	94.13	1.7E-72	690
gene2366	Chromosome	KPN_SCV	3.A.1.1.38	Extracellular solute-binding protein family 1 OS=Thermotoga maritima (strain ATCC 43589 / MSB8 / DSM 3109 / JCM 10099) GN=TM_0418 PE=4 SV=1	The ATP-binding Cassette (ABC) Superfamily	P-P-bond-hydrolysis-driventransporters	Primary Active Transporters	51.5	87.55	2.3E-54	531
gene2368	Chromosome	KPN_SCV	3.A.1.10.5	Iron(III)-transport ATP-binding protein OS=Yersinia enterocolitica serotype O:8 / biotype 1B (strain 8081) GN=yfuC PE=3 SV=1	The ATP-binding Cassette (ABC) Superfamily	P-P-bond-hydrolysis-driventransporters	Primary Active Transporters	24.6	97.64	2.5E-14	189
gene2371	Chromosome	KPN_SCV	5.A.3.1.2	Respiratory nitrate reductase 2 gamma chain - Escherichia coli.	The Prokaryotic Molybdopterin-containing Oxidoreductase (PMO) Family	Transmembrane 2-electron transfer carriers	Transmembrane Electron Carriers	82.3	100	1.9E-109	1006
gene2373	Chromosome	KPN_SCV	5.A.3.1.2	Respiratory nitrate reductase 2 gamma chain - Escherichia coli.	The Prokaryotic Molybdopterin-containing Oxidoreductase (PMO) Family	Transmembrane 2-electron transfer carriers	Transmembrane Electron Carriers	88.5	100	3.2E-290	2568
gene2374	Chromosome	KPN_SCV	5.A.3.1.2	Respiratory nitrate reductase 2 gamma chain - Escherichia coli.	The Prokaryotic Molybdopterin-containing Oxidoreductase (PMO) Family	Transmembrane 2-electron transfer carriers	Transmembrane Electron Carriers	88	100	0	6098
gene2375	Chromosome	KPN_SCV	2.A.1.8.10	Nitrite extrusion protein 2 (Nitrite facilitator 2) - Escherichia coli.	The Major Facilitator Superfamily (MFS)	Porters(uniporters,symporters,antiporters)	Electrochemical Potential-driven Transporters	80.1	99.57	8.7E-215	1917
gene2377	Chromosome	KPN_SCV	2.A.1.3.14	Methyl viologen resistance protein smvA - Salmonella typhimurium.	The Major Facilitator Superfamily (MFS)	Porters(uniporters,symporters,antiporters)	Electrochemical Potential-driven Transporters	74.9	98.2	5.4E-186	1669
gene2386	Chromosome	KPN_SCV	2.A.7.17.1	Aromatic amino acid exporter OS=Salmonella enterica subsp. enterica serovar Bareilly str. CFSAN000197 GN=SEEB0197_00317 PE=4 SV=1	The Drug/Metabolite Transporter (DMT) Superfamily	Porters(uniporters,symporters,antiporters)	Electrochemical Potential-driven Transporters	75.3	100	2.2E-123	1127
gene2387	Chromosome	KPN_SCV	5.A.3.2.1	Formate dehydrogenase, nitrate-inducible, iron-sulfur subunit - Escherichia coli.	The Prokaryotic Molybdopterin-containing Oxidoreductase (PMO) Family	Transmembrane 2-electron transfer carriers	Transmembrane Electron Carriers	93.8	100	9.7E-107	982
gene2388	Chromosome	KPN_SCV	5.A.3.2.1	Formate dehydrogenase, nitrate-inducible, iron-sulfur subunit - Escherichia coli.	The Prokaryotic Molybdopterin-containing Oxidoreductase (PMO) Family	Transmembrane 2-electron transfer carriers	Transmembrane Electron Carriers	90.8	100	0	3996
gene2389	Chromosome	KPN_SCV	5.A.3.2.1	Formate dehydrogenase, nitrate-inducible, iron-sulfur subunit - Escherichia coli.	The Prokaryotic Molybdopterin-containing Oxidoreductase (PMO) Family	Transmembrane 2-electron transfer carriers	Transmembrane Electron Carriers	91.2	100	3.3E-167	1505
gene2390	Chromosome	KPN_SCV	5.A.3.2.1	Formate dehydrogenase, nitrate-inducible, iron-sulfur subunit - Escherichia coli.	The Prokaryotic Molybdopterin-containing Oxidoreductase (PMO) Family	Transmembrane 2-electron transfer carriers	Transmembrane Electron Carriers	89.9	99.54	3.5E-113	1038
gene2393	Chromosome	KPN_SCV	2.A.1.2.14	Protein ARAJ precursor - Escherichia coli.	The Major Facilitator Superfamily (MFS)	Porters(uniporters,symporters,antiporters)	Electrochemical Potential-driven Transporters	72.8	99.74	2.9E-155	1403
gene2396	Chromosome	KPN_SCV	3.A.1.5.23	EppD - EDTA-degrading bacterium BNC1.	The ATP-binding Cassette (ABC) Superfamily	P-P-bond-hydrolysis-driventransporters	Primary Active Transporters	45.5	97.03	3.0E-118	1085
gene2397	Chromosome	KPN_SCV	3.A.1.5.39	Periplasmic dipeptide transport protein OS=Pseudomonas aeruginosa MH38 GN=dppA5 PE=4 SV=1	The ATP-binding Cassette (ABC) Superfamily	P-P-bond-hydrolysis-driventransporters	Primary Active Transporters	38.6	85.11	1.6E-41	421
gene2398	Chromosome	KPN_SCV	3.A.1.5.4	ACCB - Agrobacterium radiobacter.	The ATP-binding Cassette (ABC) Superfamily	P-P-bond-hydrolysis-driventransporters	Primary Active Transporters	30.1	99.36	7.7E-29	312
gene2403	Chromosome	KPN_SCV	3.A.1.121.8	ATP-binding cassette sub-family F member 1 OS=Homo sapiens OX=9606 GN=ABCF1 PE=1 SV=2	The ATP-binding Cassette (ABC) Superfamily	P-P-bond-hydrolysis-driventransporters	Primary Active Transporters	30.4	86.16	1.3E-47	476
gene2415	Chromosome	KPN_SCV	8.A.9.1.3	Alpha-amylase SusG OS=Bacteroides thetaiotaomicron (strain ATCC 29148 / DSM 2079 / NCTC 10582 / E50 / VPI-5482) OX=226186 GN=susG PE=1 SV=1	The rBAT Transport Accessory Protein (rBAT) Family	Auxiliary transport proteins	Accessory Factors Involved in Transport	37.4	22.74	1.1E-22	261
gene2416	Chromosome	KPN_SCV	1.A.115.1.5	SDR family oxidoreductase [Pseudomonas abietaniphila]	The Pore-forming NADPH-dependent 1-Acyldihydroxyacetone Phosphate Reductase (Ayr1) Family	Alpha-Type Channels	Channels/Pores	27.2	47.73	1.5E-6	120
gene2425	Chromosome	KPN_SCV	2.A.4.7.9	Cation Diffusion Factor, metal efflux system component OS=Cupriavidus metallidurans (strain ATCC 43123 / DSM 2839 / NBRC 102507 / CH34) GN=fieF PE=3 SV=1	The Cation Diffusion Facilitator (CDF) Family	Porters(uniporters,symporters,antiporters)	Electrochemical Potential-driven Transporters	57.4	94.01	1.0E-74	707
gene2426	Chromosome	KPN_SCV	1.A.46.2.8	Bestrophin, RFP-TM, chloride channel family protein OS=Klebsiella pneumoniae GN=yneE PE=4 SV=1	The Anion Channel-forming Bestrophin (Bestrophin) Family	Alpha-Type Channels	Channels/Pores	100	100	2.2E-174	1567
gene2427	Chromosome	KPN_SCV	3.D.1.9.2	Formate dehydrogenase H OS=Escherichia coli (strain K12) GN=fdhF PE=1 SV=2	The H<sup>+</sup> or Na<sup>+</sup>-translocating NADH Dehydrogenase (NDH) Family	Oxidoreduction-driven transporters	Primary Active Transporters	29.9	39.43	3.4E-38	396
gene2429	Chromosome	KPN_SCV	4.A.3.2.9	PTS lactose transporter subunit IIC OS=Klebsiella pneumoniae CG43 GN=D364_16500 PE=4 SV=1	The PTS Lactose-N,N'-Diacetylchitobiose-��-glucoside (Lac) Family	Phosphotransfer-driven Group Translocators(PTS)	Group Translocators	50.5	95.19	2.7E-23	260
gene2430	Chromosome	KPN_SCV	2.A.1.1.33	Hexose transporter (Similarity) - Kluyveromyces lactis (Yeast).	The Major Facilitator Superfamily (MFS)	Porters(uniporters,symporters,antiporters)	Electrochemical Potential-driven Transporters	20.9	82.91	1.3E-8	139
gene2431	Chromosome	KPN_SCV	9.B.20.1.1	MG(2+) TRANSPORT ATPASE PROTEIN C - Salmonella typhimurium.	The Putative Mg<sup>2+</sup> Transporter-C (MgtC) Family	Putative transport proteins	Incompletely Characterized Transport Systems	70.9	98.67	6.6E-83	777
gene2435	Chromosome	KPN_SCV	2.A.7.21.5	Uncharacterized protein OS=Klebsiella oxytoca (strain ATCC 8724 / DSM 4798 / JCM 20051 / NBRC 3318 / NRRL B-199 / KCTC 1686) GN=KOX_20230 PE=4 SV=1	The Drug/Metabolite Transporter (DMT) Superfamily	Porters(uniporters,symporters,antiporters)	Electrochemical Potential-driven Transporters	77.5	98.61	3.5E-53	519
gene2436	Chromosome	KPN_SCV	2.A.7.21.5	Uncharacterized protein OS=Klebsiella oxytoca (strain ATCC 8724 / DSM 4798 / JCM 20051 / NBRC 3318 / NRRL B-199 / KCTC 1686) GN=KOX_20230 PE=4 SV=1	The Drug/Metabolite Transporter (DMT) Superfamily	Porters(uniporters,symporters,antiporters)	Electrochemical Potential-driven Transporters	75	93.67	9.1E-55	533
gene2448	Chromosome	KPN_SCV	5.A.1.2.10	Cytochrome C-type biogenesis protein ccdA OS=Thermus thermophilus (strain HB27 / ATCC BAA-163 / DSM 7039) GN=ccdA PE=4 SV=1	The Disulfide Bond Oxidoreductase D (DsbD) Family	Transmembrane 2-electron transfer carriers	Transmembrane Electron Carriers	30.6	52.78	2.2E-9	145
gene2450	Chromosome	KPN_SCV	8.A.132.1.5	uncharacterized protein LOC100175941 [Ciona intestinalis]	The Interferon/Interleukin Receptor (IIR) Family	Auxiliary transport proteins	Accessory Factors Involved in Transport	21.3	60.61	2.6E-7	128
gene2451	Chromosome	KPN_SCV	9.B.313.1.2	4-aminobutyrate aminotransferase / (S)-3-amino-2-methylpropionate transaminase [Talaromyces islandicus]	The 7 TMS Domain-containing Protein (7DCP) Family	Putative transport proteins	Incompletely Characterized Transport Systems	27	70.87	9.5E-20	235
gene2452	Chromosome	KPN_SCV	3.A.1.17.6	Putative uncharacterized protein OS=Pasteurella multocida GN=PM1266 PE=4 SV=1	The ATP-binding Cassette (ABC) Superfamily	P-P-bond-hydrolysis-driventransporters	Primary Active Transporters	50.8	96.78	1.5E-80	758
gene2453	Chromosome	KPN_SCV	3.A.1.17.3	Hypothetical ABC transporter ATP-binding protein HI0354 - Haemophilus influenzae.	The ATP-binding Cassette (ABC) Superfamily	P-P-bond-hydrolysis-driventransporters	Primary Active Transporters	52.8	98.31	1.3E-57	559
gene2454	Chromosome	KPN_SCV	3.A.1.17.6	Putative uncharacterized protein OS=Pasteurella multocida GN=PM1266 PE=4 SV=1	The ATP-binding Cassette (ABC) Superfamily	P-P-bond-hydrolysis-driventransporters	Primary Active Transporters	46.3	97.52	3.7E-47	469
gene2460	Chromosome	KPN_SCV	9.B.34.1.1	Diguanylate cyclase OS=Deinococcus geothermalis (strain DSM 11300) GN=Dgeo_0566 PE=4 SV=1	The Kinase/Phosphatase/Cyclic-GMP Synthase/Cyclic di-GMP Hydrolase (KPSH) Family	Putative transport proteins	Incompletely Characterized Transport Systems	40.3	38.26	5.1E-19	228
gene2462	Chromosome	KPN_SCV	2.A.39.3.14	Predicted protein OS=Chlamydomonas reinhardtii GN=CHLREDRAFT_191336 PE=4 SV=1	The Nucleobase:Cation Symporter-1 (NCS1) Family	Porters(uniporters,symporters,antiporters)	Electrochemical Potential-driven Transporters	31.1	94.78	9.5E-66	632
gene2477	Chromosome	KPN_SCV	2.A.1.3.18	Putative transport protein RmrB - Rhizobium etli.	The Major Facilitator Superfamily (MFS)	Porters(uniporters,symporters,antiporters)	Electrochemical Potential-driven Transporters	33.1	99.81	7.8E-79	745
gene2478	Chromosome	KPN_SCV	8.A.1.1.2	Efflux pump protein FarA - Neisseria gonorrhoeae.	The Membrane Fusion Protein (MFP) Family	Auxiliary transport proteins	Accessory Factors Involved in Transport	36.3	96.25	1.8E-42	430
gene2486	Chromosome	KPN_SCV	3.A.1.3.18	Permease protein of amino acid ABC transporter - Anabaena sp. (strain PCC 7120).	The ATP-binding Cassette (ABC) Superfamily	P-P-bond-hydrolysis-driventransporters	Primary Active Transporters	36.5	50.81	9.4E-14	181
gene2487	Chromosome	KPN_SCV	3.A.1.3.20	Putative glutamine-binding periplasmic protein OS=Streptococcus pyogenes serotype M1 GN=SPy_0277 PE=4 SV=1	The ATP-binding Cassette (ABC) Superfamily	P-P-bond-hydrolysis-driventransporters	Primary Active Transporters	33	89.45	1.5E-23	265
gene2488	Chromosome	KPN_SCV	3.A.1.3.21	Amino acid ABC transporter periplasmic binding protein OS=Pseudomonas aeruginosa (strain ATCC 15692 / PAO1 / 1C / PRS 101 / LMG 12228) GN=PA1260 PE=4 SV=1	The ATP-binding Cassette (ABC) Superfamily	P-P-bond-hydrolysis-driventransporters	Primary Active Transporters	57.7	97.55	1.7E-71	679
gene2496	Chromosome	KPN_SCV	2.A.1.19.36	Organic cation transporter protein OS=Drosophila melanogaster GN=Orct PE=1 SV=1	The Major Facilitator Superfamily (MFS)	Porters(uniporters,symporters,antiporters)	Electrochemical Potential-driven Transporters	27.1	35.12	1.8E-9	146
gene2501	Chromosome	KPN_SCV	2.A.1.11.1	OXALATE:FORMATE ANTIPORT PROTEIN - Oxalobacter formigenes.	The Major Facilitator Superfamily (MFS)	Porters(uniporters,symporters,antiporters)	Electrochemical Potential-driven Transporters	32.9	90.74	4.2E-54	531
gene2503	Chromosome	KPN_SCV	4.A.7.1.2	Putative PTS system, Specific IIC component OS=Escherichia coli (strain 55989 / EAEC) GN=vpeC PE=4 SV=1	The PTS L-Ascorbate (L-Asc) Family	Phosphotransfer-driven Group Translocators(PTS)	Group Translocators	38.2	99.31	2.7E-29	313
gene2505	Chromosome	KPN_SCV	4.A.7.1.4	Putative sugar-specific permease, SgaT/UlaA (Fragment) OS=Klebsiella pneumoniae subsp. rhinoscleromatis ATCC 13884 GN=sgaT PE=4 SV=1	The PTS L-Ascorbate (L-Asc) Family	Phosphotransfer-driven Group Translocators(PTS)	Group Translocators	98.6	100	1.0E-222	1985
gene2507	Chromosome	KPN_SCV	4.A.2.1.9	Putative phosphotransferase system (PTS), fructose-specific OS=Escherichia coli (strain UTI89 / UPEC) GN=UTI89_C4207 PE=4 SV=1	The PTS Fructose-Mannitol (Fru) Family	Phosphotransfer-driven Group Translocators(PTS)	Group Translocators	64.2	98.01	2.1E-48	478
gene2508	Chromosome	KPN_SCV	4.A.2.1.22	PTS system, fructose-specific, IIB component OS=Streptococcus agalactiae serotype Ia (strain ATCC 27591 / A909 / CDC SS700) GN=SAK_1761 PE=4 SV=1	The PTS Fructose-Mannitol (Fru) Family	Phosphotransfer-driven Group Translocators(PTS)	Group Translocators	76.7	100	5.6E-37	378
gene2509	Chromosome	KPN_SCV	4.A.2.1.22	PTS system, fructose-specific, IIB component OS=Streptococcus agalactiae serotype Ia (strain ATCC 27591 / A909 / CDC SS700) GN=SAK_1761 PE=4 SV=1	The PTS Fructose-Mannitol (Fru) Family	Phosphotransfer-driven Group Translocators(PTS)	Group Translocators	68	99.18	9.3E-135	1226
gene2515	Chromosome	KPN_SCV	2.C.1.2.1	Pal, subunit of The Tol-Pal Cell Envelope Complex, Colicin S4 Transport System and The Colicin A Import System OS=Escherichia coli (strain B / BL21-DE3) GN=pal PE=3 SV=1	The TonB-ExbB-ExbD/TolA-TolQ-TolR Outer Membrane Receptor Energizers and Stabilizers (TonB/TolA) Family	Ion-gradient-drivenenergizers	Electrochemical Potential-driven Transporters	28.4	87.32	3.6E-10	148
gene2519	Chromosome	KPN_SCV	3.A.1.2.19	ABC-type transporter, integral membrane subunit OS=Thermotoga maritima (strain ATCC 43589 / MSB8 / DSM 3109 / JCM 10099) GN=TM_0955 PE=4 SV=1	The ATP-binding Cassette (ABC) Superfamily	P-P-bond-hydrolysis-driventransporters	Primary Active Transporters	45.2	84.68	8.6E-55	536
gene2520	Chromosome	KPN_SCV	3.A.1.2.24	Solute-binding protein OS=Streptomyces coelicolor (strain ATCC BAA-471 / A3(2) / M145) GN=SCO6009 PE=4 SV=1	The ATP-binding Cassette (ABC) Superfamily	P-P-bond-hydrolysis-driventransporters	Primary Active Transporters	42.9	96.15	8.5E-50	492
gene2522	Chromosome	KPN_SCV	3.A.1.2.8	Inner membrane ABC transporter permease protein ydeZ - Escherichia coli.	The ATP-binding Cassette (ABC) Superfamily	P-P-bond-hydrolysis-driventransporters	Primary Active Transporters	24.4	73.82	8.3E-7	122
gene2528	Chromosome	KPN_SCV	2.A.1.4.2	Phosphoglycerate transporter protein - Salmonella typhimurium.	The Major Facilitator Superfamily (MFS)	Porters(uniporters,symporters,antiporters)	Electrochemical Potential-driven Transporters	91.1	100	3.8E-242	2153
gene2534	Chromosome	KPN_SCV	8.A.5.1.6	Uncharacterized oxidoreductase YajO OS=Escherichia coli (strain K12) GN=yajO PE=3 SV=2	The Voltage-gated K<sup>+</sup> Channel &beta;-subunit (Kv&beta;) Family	Auxiliary transport proteins	Accessory Factors Involved in Transport	38.6	95.12	7.9E-53	519
gene2537	Chromosome	KPN_SCV	8.A.5.1.6	Uncharacterized oxidoreductase YajO OS=Escherichia coli (strain K12) GN=yajO PE=3 SV=2	The Voltage-gated K<sup>+</sup> Channel &beta;-subunit (Kv&beta;) Family	Auxiliary transport proteins	Accessory Factors Involved in Transport	56.2	93.91	5.7E-102	943
gene2544	Chromosome	KPN_SCV	2.A.1.3.61	SA2203 protein OS=Staphylococcus aureus (strain N315) GN=SA2203 PE=4 SV=1	The Major Facilitator Superfamily (MFS)	Porters(uniporters,symporters,antiporters)	Electrochemical Potential-driven Transporters	29.9	30.52	5.2E-7	125
gene2549	Chromosome	KPN_SCV	2.A.42.2.3	Inner membrane transport protein YhjV OS=Escherichia coli (strain K12) GN=yhjV PE=1 SV=1	The Hydroxy/Aromatic Amino Acid Permease (HAAAP) Family	Porters(uniporters,symporters,antiporters)	Electrochemical Potential-driven Transporters	43.3	98.12	6.8E-97	900
gene2552	Chromosome	KPN_SCV	3.D.4.3.2	Uncharacterized protein YnhF OS=Escherichia coli (strain K12) OX=83333 GN=ynhF PE=1 SV=1	The Proton-translocating Cytochrome Oxidase (COX) Superfamily	Oxidoreduction-driven transporters	Primary Active Transporters	27.1	99.1	9.6E-30	320
gene2553	Chromosome	KPN_SCV	3.D.4.3.2	Uncharacterized protein YnhF OS=Escherichia coli (strain K12) OX=83333 GN=ynhF PE=1 SV=1	The Proton-translocating Cytochrome Oxidase (COX) Superfamily	Oxidoreduction-driven transporters	Primary Active Transporters	39	64.56	6.1E-62	599
gene2563	Chromosome	KPN_SCV	4.C.1.1.6	PROBABLE CROTONOBETAINE/CARNITINE-COA LIGASE (EC 6.3.2.-) - Escherichia coli.	The Fatty Acid Transporter (FAT) Family	Acyl CoAligase-coupled transporters	Group Translocators	33.7	38.03	9.1E-27	296
gene2567	Chromosome	KPN_SCV	2.A.1.14.3	Putative tartrate transporter - Agrobacterium vitis.	The Major Facilitator Superfamily (MFS)	Porters(uniporters,symporters,antiporters)	Electrochemical Potential-driven Transporters	38.8	95.73	1.2E-75	717
gene2569	Chromosome	KPN_SCV	2.A.1.45.2	Major facilitator transporter OS=Pseudomonas syringae Cit 7 GN=PSYCIT7_10944 PE=4 SV=1	The Major Facilitator Superfamily (MFS)	Porters(uniporters,symporters,antiporters)	Electrochemical Potential-driven Transporters	69.4	91.67	8.7E-175	1572
gene2576	Chromosome	KPN_SCV	4.A.1.1.16	PTS system alpha-glucoside-specific EIICB component OS=Leptotrichia buccalis (strain ATCC 14201 / DSM 1135 / JCM 12969 / NCTC 10249) GN=Lebu_1527 PE=4 SV=1	The PTS Glucose-Glucoside (Glc) Family	Phosphotransfer-driven Group Translocators(PTS)	Group Translocators	33	97.84	7.7E-63	607
gene2578	Chromosome	KPN_SCV	2.A.1.1.53	Permeases of the major facilitator superfamily - Corynebacterium glutamicum (Brevibacterium flavum).	The Major Facilitator Superfamily (MFS)	Porters(uniporters,symporters,antiporters)	Electrochemical Potential-driven Transporters	46.9	93.97	1.5E-108	1001
gene2579	Chromosome	KPN_SCV	4.A.2.1.27	Mtp [Desulfobacterium autotrophicum HRM2]	The PTS Fructose-Mannitol (Fru) Family	Phosphotransfer-driven Group Translocators(PTS)	Group Translocators	30.7	92.52	3.0E-20	235
gene2583	Chromosome	KPN_SCV	9.B.34.1.5	Diguanylate cyclase (GGDEF) domain-containing protein OS=Bacillus cereus HuA2-4 GN=IG7_01488 PE=4 SV=1	The Kinase/Phosphatase/Cyclic-GMP Synthase/Cyclic di-GMP Hydrolase (KPSH) Family	Putative transport proteins	Incompletely Characterized Transport Systems	31.9	94.37	9.2E-78	736
gene2590	Chromosome	KPN_SCV	1.B.11.3.6	Uncharacterized outer membrane usher protein yraJ OS=Escherichia coli (strain K12) GN=yraJ PE=3 SV=1	The Outer Membrane Fimbrial Usher Porin (FUP) Family	Beta-Barrel Porins	Channels/Pores	37.6	94.84	1.4E-149	1357
gene2595	Chromosome	KPN_SCV	9.B.35.1.2	5-hydroxyisourate hydrolase OS=Cricetulus griseus GN=I79_025081 PE=3 SV=1	The Putative Thyronine-Transporting Transthyretin (Transthyretin) Family	Putative transport proteins	Incompletely Characterized Transport Systems	32.5	99.07	7.2E-11	153
gene2597	Chromosome	KPN_SCV	2.A.40.4.3	Xanthine permease XanQ OS=Escherichia coli (strain K12) GN=xanQ PE=1 SV=2	The Nucleobase/Ascorbate Transporter (NAT) or Nucleobase:Cation Symporter-2 (NCS2) Family	Porters(uniporters,symporters,antiporters)	Electrochemical Potential-driven Transporters	43.1	95.86	4.8E-88	824
gene2602	Chromosome	KPN_SCV	2.A.1.2.26	Purine ribonucleoside efflux pump nepI - Escherichia coli.	The Major Facilitator Superfamily (MFS)	Porters(uniporters,symporters,antiporters)	Electrochemical Potential-driven Transporters	49.3	91.99	1.0E-89	838
gene2608	Chromosome	KPN_SCV	3.A.1.24.5	Probable TonB-dependent receptor OS=Pseudomonas aeruginosa (strain ATCC 15692 / PAO1 / 1C / PRS 101 / LMG 12228) GN=PA5505 PE=4 SV=1	The ATP-binding Cassette (ABC) Superfamily	P-P-bond-hydrolysis-driventransporters	Primary Active Transporters	47.5	95.52	6.3E-56	545
gene2609	Chromosome	KPN_SCV	3.A.1.24.5	Probable TonB-dependent receptor OS=Pseudomonas aeruginosa (strain ATCC 15692 / PAO1 / 1C / PRS 101 / LMG 12228) GN=PA5505 PE=4 SV=1	The ATP-binding Cassette (ABC) Superfamily	P-P-bond-hydrolysis-driventransporters	Primary Active Transporters	59.7	87.45	4.0E-71	676
gene2610	Chromosome	KPN_SCV	3.A.1.24.5	Probable TonB-dependent receptor OS=Pseudomonas aeruginosa (strain ATCC 15692 / PAO1 / 1C / PRS 101 / LMG 12228) GN=PA5505 PE=4 SV=1	The ATP-binding Cassette (ABC) Superfamily	P-P-bond-hydrolysis-driventransporters	Primary Active Transporters	50	95.96	5.1E-51	502
gene2613	Chromosome	KPN_SCV	2.A.1.51.2	YjiJ protein OS=Escherichia coli B185 GN=ECDG_02718 PE=4 SV=1	The Major Facilitator Superfamily (MFS)	Porters(uniporters,symporters,antiporters)	Electrochemical Potential-driven Transporters	38.6	93.83	7.5E-50	494
gene2615	Chromosome	KPN_SCV	2.A.1.46.7	UPF0226 protein yhhS OS=Escherichia coli (strain K12) GN=yhhS PE=1 SV=2	The Major Facilitator Superfamily (MFS)	Porters(uniporters,symporters,antiporters)	Electrochemical Potential-driven Transporters	53.4	96.2	1.8E-107	991
gene2640	Chromosome	KPN_SCV	2.A.1.14.14	Probable galactarate transporter - Escherichia coli O6.	The Major Facilitator Superfamily (MFS)	Porters(uniporters,symporters,antiporters)	Electrochemical Potential-driven Transporters	35.4	93.62	1.1E-65	631
gene2642	Chromosome	KPN_SCV	2.A.1.2.15	Hypothetical 42.5 kDa protein IN UXAB-MARR intergenic region - Escherichia coli.	The Major Facilitator Superfamily (MFS)	Porters(uniporters,symporters,antiporters)	Electrochemical Potential-driven Transporters	81.4	98.5	5.3E-176	1582
gene2643	Chromosome	KPN_SCV	2.A.95.1.1	Multiple antibiotic resistance protein marC - Escherichia coli.	The 6 TMS Neutral Amino Acid Transporter (NAAT) Family	Porters(uniporters,symporters,antiporters)	Electrochemical Potential-driven Transporters	84.6	99.55	1.1E-98	913
gene2647	Chromosome	KPN_SCV	2.A.7.3.2	Probable amino-acid metabolite efflux pump OS=Escherichia coli (strain K12) GN=eamA PE=1 SV=2	The Drug/Metabolite Transporter (DMT) Superfamily	Porters(uniporters,symporters,antiporters)	Electrochemical Potential-driven Transporters	82.1	96.99	5.2E-128	1167
gene2648	Chromosome	KPN_SCV	2.A.1.2.55	Uncharacterized MFS-type transporter ydeE OS=Escherichia coli (strain K12) GN=ydeE PE=3 SV=2	The Major Facilitator Superfamily (MFS)	Porters(uniporters,symporters,antiporters)	Electrochemical Potential-driven Transporters	71.7	97.74	1.0E-158	1433
gene2650	Chromosome	KPN_SCV	3.A.1.4.4	Putative ATP-binding subunit - Anabaena sp. (strain PCC 7120).	The ATP-binding Cassette (ABC) Superfamily	P-P-bond-hydrolysis-driventransporters	Primary Active Transporters	50	92.24	1.8E-51	506
gene2651	Chromosome	KPN_SCV	3.A.1.4.4	Putative ATP-binding subunit - Anabaena sp. (strain PCC 7120).	The ATP-binding Cassette (ABC) Superfamily	P-P-bond-hydrolysis-driventransporters	Primary Active Transporters	44.8	91.32	1.6E-51	507
gene2652	Chromosome	KPN_SCV	3.A.1.4.4	Putative ATP-binding subunit - Anabaena sp. (strain PCC 7120).	The ATP-binding Cassette (ABC) Superfamily	P-P-bond-hydrolysis-driventransporters	Primary Active Transporters	43.7	93	3.3E-60	583
gene2653	Chromosome	KPN_SCV	3.A.1.4.5	UrtE - Corynebacterium glutamicum.	The ATP-binding Cassette (ABC) Superfamily	P-P-bond-hydrolysis-driventransporters	Primary Active Transporters	44.2	56.11	2.2E-60	586
gene2654	Chromosome	KPN_SCV	3.A.1.4.5	UrtE - Corynebacterium glutamicum.	The ATP-binding Cassette (ABC) Superfamily	P-P-bond-hydrolysis-driventransporters	Primary Active Transporters	45.9	89.13	1.7E-92	862
gene2662	Chromosome	KPN_SCV	2.A.1.5.1	Lactose permease (Lactose-proton symport) - Escherichia coli.	The Major Facilitator Superfamily (MFS)	Porters(uniporters,symporters,antiporters)	Electrochemical Potential-driven Transporters	62.3	93.82	1.1E-139	1269
gene2665	Chromosome	KPN_SCV	9.B.29.2.7	Putative uncharacterized protein OS=Methanosphaerula palustris (strain ATCC BAA-1556 / DSM 19958 / E1-9c) GN=Mpal_1255 PE=4 SV=1	The 4-5 TMS Putative Chaparone (4-5PC) Family	Putative transport proteins	Incompletely Characterized Transport Systems	64.4	99.3	8.1E-102	941
gene2671	Chromosome	KPN_SCV	2.A.8.1.7	Inner membrane permease ygbN OS=Escherichia coli (strain K12) GN=ygbN PE=1 SV=1	The Gluconate:H<sup>+</sup> Symporter (GntP) Family	Porters(uniporters,symporters,antiporters)	Electrochemical Potential-driven Transporters	61.4	99.34	2.6E-142	1292
gene2687	Chromosome	KPN_SCV	2.A.1.14.33	L-galactonate transporter OS=Escherichia coli (strain K12) GN=yjjL PE=1 SV=2	The Major Facilitator Superfamily (MFS)	Porters(uniporters,symporters,antiporters)	Electrochemical Potential-driven Transporters	56.8	96.49	1.4E-129	1182
gene2688	Chromosome	KPN_SCV	2.A.7.26.1	Hypothetical protein ynfA - Escherichia coli.	The Drug/Metabolite Transporter (DMT) Superfamily	Porters(uniporters,symporters,antiporters)	Electrochemical Potential-driven Transporters	84.1	99.07	5.1E-49	482
gene2693	Chromosome	KPN_SCV	5.A.3.3.1	Probable anaerobic dimethyl sulfoxide reductase chain ynfG - Escherichia coli.	The Prokaryotic Molybdopterin-containing Oxidoreductase (PMO) Family	Transmembrane 2-electron transfer carriers	Transmembrane Electron Carriers	85.9	100	0	3787
gene2694	Chromosome	KPN_SCV	5.A.3.3.2	Anaerobic dimethyl sulfoxide reductase chain A precursor (EC 1.8.99.-) (DMSO reductase) - Escherichia coli.	The Prokaryotic Molybdopterin-containing Oxidoreductase (PMO) Family	Transmembrane 2-electron transfer carriers	Transmembrane Electron Carriers	90.7	100	1.5E-118	1084
gene2695	Chromosome	KPN_SCV	5.A.3.3.1	Probable anaerobic dimethyl sulfoxide reductase chain ynfG - Escherichia coli.	The Prokaryotic Molybdopterin-containing Oxidoreductase (PMO) Family	Transmembrane 2-electron transfer carriers	Transmembrane Electron Carriers	68.8	100	2.3E-109	1006
gene2697	Chromosome	KPN_SCV	2.A.49.5.4	Voltage-gated ClC-type chloride channel ClcB OS=Citrobacter koseri (strain ATCC BAA-895 / CDC 4225-83 / SGSC4696) GN=clcB PE=3 SV=1	The Chloride Carrier/Channel (ClC) Family	Porters(uniporters,symporters,antiporters)	Electrochemical Potential-driven Transporters	75.1	96.98	2.7E-170	1533
gene2701	Chromosome	KPN_SCV	2.A.1.36.1	Hypothetical transport protein ynfM - Escherichia coli.	The Major Facilitator Superfamily (MFS)	Porters(uniporters,symporters,antiporters)	Electrochemical Potential-driven Transporters	86.3	99.76	9.3E-200	1787
gene2706	Chromosome	KPN_SCV	2.A.7.1.9	Spermidine export protein mdtI OS=Escherichia coli (strain K12) GN=mdtI PE=1 SV=1	The Drug/Metabolite Transporter (DMT) Superfamily	Porters(uniporters,symporters,antiporters)	Electrochemical Potential-driven Transporters	84.4	100	3.9E-49	483
gene2707	Chromosome	KPN_SCV	2.A.7.1.9	Spermidine export protein mdtI OS=Escherichia coli (strain K12) GN=mdtI PE=1 SV=1	The Drug/Metabolite Transporter (DMT) Superfamily	Porters(uniporters,symporters,antiporters)	Electrochemical Potential-driven Transporters	82.2	98.33	7.9E-43	429
gene2708	Chromosome	KPN_SCV	2.A.86.1.4	UPF0118 inner membrane protein ydgG - Escherichia coli	The Autoinducer-2 Exporter (AI-2E) Family (Formerly the PerM Family, TC #9.B.22)	Porters(uniporters,symporters,antiporters)	Electrochemical Potential-driven Transporters	81.7	100	1.6E-141	1284
gene2709	Chromosome	KPN_SCV	3.B.1.1.4	PUTATIVE CARBOXYBIOTIN DECARBOXYLASE SUBUNIT OF MALONATE DECARBOXYLASE - Malonomonas rubra.	The Na<sup>+</sup>-transporting Carboxylic Acid Decarboxylase (NaT-DC) Family	Decarboxylation-driven transporters	Primary Active Transporters	58	98.55	4.9E-188	1687
gene2713	Chromosome	KPN_SCV	3.B.1.1.4	PUTATIVE CARBOXYBIOTIN DECARBOXYLASE SUBUNIT OF MALONATE DECARBOXYLASE - Malonomonas rubra.	The Na<sup>+</sup>-transporting Carboxylic Acid Decarboxylase (NaT-DC) Family	Decarboxylation-driven transporters	Primary Active Transporters	34.9	69.55	1.3E-24	275
gene2714	Chromosome	KPN_SCV	2.A.69.3.3	MDCF - Klebsiella pneumoniae.	The Auxin Efflux Carrier (AEC) Family	Porters(uniporters,symporters,antiporters)	Electrochemical Potential-driven Transporters	100	100	5.2E-166	1495
gene2724	Chromosome	KPN_SCV	5.B.14.1.1	Lmo2641 protein OS=Listeria monocytogenes serovar 1/2a (strain ATCC BAA-679 / EGD-e) OX=169963 GN=lmo2641 PE=3 SV=1	The Flavin-based Extracellular Electron Transfer (F-EET) Family	Transmembrane 1-elec trontransfer carriers	Transmembrane Electron Carriers	37.9	96.52	4.2E-59	573
gene2725	Chromosome	KPN_SCV	3.D.10.1.1	SdhC OS=Bacillus licheniformis (strain DSM 13 / ATCC 14580) GN=sdhC PE=4 SV=1	The Prokaryotic Succinate Dehydrogenase (SDH) Family	Oxidoreduction-driven transporters	Primary Active Transporters	27.1	47.78	1.6E-21	253
gene2726	Chromosome	KPN_SCV	2.A.47.3.3	PUTATIVE TARTRATE CARRIER (TARTRATE TRANSPORTER) (TARTRATE/SUCCINATE ANTIPORTER) - Escherichia coli.	The Divalent Anion:Na<sup>+</sup> Symporter (DASS) Family	Porters(uniporters,symporters,antiporters)	Electrochemical Potential-driven Transporters	54.5	99.16	9.5E-148	1339
gene2728	Chromosome	KPN_SCV	1.A.23.1.4	Uncharacterized protein OS=Bdellovibrio exovorus JSS GN=A11Q_300 PE=4 SV=1	The Small Conductance Mechanosensitive Ion Channel (MscS) Family	Alpha-Type Channels	Channels/Pores	35.2	60.04	2.4E-54	534
gene2740	Chromosome	KPN_SCV	2.A.68.1.1	Aminobenzoyl-glutamate transport protein - Escherichia coli.	The p-Aminobenzoyl-glutamate Transporter (AbgT) Family	Porters(uniporters,symporters,antiporters)	Electrochemical Potential-driven Transporters	86	97.85	1.5E-172	1552
gene2766	Chromosome	KPN_SCV	1.W.5.1.2	phage portal protein [Pseudomonas fluorescens]	The (Lambda) Phage Portal Protein 5 (PPP5) Family	Phage Portal Protein Subclass	Channels/Pores	52.9	95.78	1.0E-161	1460
gene2775	Chromosome	KPN_SCV	1.M.1.3.7	Phage spanin Rz [Klebsiella pneumoniae]	The Rz/Rz1 Spanin1 (Rz(1)) Family	Membrane Fusion-mediating Spanins	Channels/Pores	97.5	75.7	8.1E-39	394
gene2808	Chromosome	KPN_SCV	2.A.68.1.1	Aminobenzoyl-glutamate transport protein - Escherichia coli.	The p-Aminobenzoyl-glutamate Transporter (AbgT) Family	Porters(uniporters,symporters,antiporters)	Electrochemical Potential-driven Transporters	91	100	2.8E-71	675
gene2814	Chromosome	KPN_SCV	3.D.2.1.1	NAD(P) TRANSHYDROGENASE SUBUNIT ALPHA (EC 1.6.1.2) (PYRIDINE NUCLEOTIDE TRANSHYDROGENASE SUBUNIT ALPHA) (NICOTINAMIDE NUCLEOTIDE TRANSHYDROGENASE SUBUNIT ALPHA) - Escherichia coli.	The Proton-translocating Transhydrogenase (PTH) Family	Oxidoreduction-driven transporters	Primary Active Transporters	92.9	100	5.1E-239	2126
gene2815	Chromosome	KPN_SCV	3.D.2.1.1	NAD(P) TRANSHYDROGENASE SUBUNIT ALPHA (EC 1.6.1.2) (PYRIDINE NUCLEOTIDE TRANSHYDROGENASE SUBUNIT ALPHA) (NICOTINAMIDE NUCLEOTIDE TRANSHYDROGENASE SUBUNIT ALPHA) - Escherichia coli.	The Proton-translocating Transhydrogenase (PTH) Family	Oxidoreduction-driven transporters	Primary Active Transporters	90	99.8	2.3E-256	2276
gene2817	Chromosome	KPN_SCV	2.A.3.2.8	Putative arginine/ornithine antiporter OS=Escherichia coli (strain K12) GN=ydgI PE=1 SV=1	The Amino Acid-Polyamine-Organocation (APC) Family	Porters(uniporters,symporters,antiporters)	Electrochemical Potential-driven Transporters	88.7	100	1.2E-227	2028
gene2819	Chromosome	KPN_SCV	9.B.72.1.2	Inner membrane protein YdgC OS=Escherichia coli (strain K12) GN=ydgC PE=1 SV=1	The 4 TMS GlpM (GlpM) Family	Putative transport proteins	Incompletely Characterized Transport Systems	77.5	100	1.7E-44	443
gene2831	Chromosome	KPN_SCV	4.A.1.1.3	PTS system, maltose and glucose-specific IIABC component (Maltose and glucose-permease IIABC component) (Phosphotransferase enzyme II, ABC component) (EC 2.7.1.69) - Escherichia coli.	The PTS Glucose-Glucoside (Glc) Family	Phosphotransfer-driven Group Translocators(PTS)	Group Translocators	89.1	100	4.7E-273	2420
gene2837	Chromosome	KPN_SCV	9.B.102.1.1	UPF0394 inner membrane protein yedE OS=Escherichia coli (strain K12) GN=yedE PE=1 SV=1	The YedE/YeeE (YedE/YeeE) Family	Putative transport proteins	Incompletely Characterized Transport Systems	84.1	100	2.5E-202	1809
gene2840	Chromosome	KPN_SCV	9.B.12.2.1	9.B.12.2.1 UPF0057 membrane protein yqaE	The Sensitivity to Sodium or Salt Stress-induced Hydrophobic Peptide (Sna) Family	Putative transport proteins	Incompletely Characterized Transport Systems	94.2	100	2.1E-24	267
gene2841	Chromosome	KPN_SCV	3.A.23.6.1	Transposase IS4 family protein OS=Amoebophilus asiaticus (strain 5a2) GN=Aasi_0128 PE=4 SV=1	The Type VI Symbiosis/Virulence Secretory Pathway (VISP) Family	P-P-bond-hydrolysis-driventransporters	Primary Active Transporters	48.6	99.4	8.0E-77	726
gene2844	Chromosome	KPN_SCV	2.A.1.6.6	Shikimate transporter - Escherichia coli.	The Major Facilitator Superfamily (MFS)	Porters(uniporters,symporters,antiporters)	Electrochemical Potential-driven Transporters	37.5	97.28	6.6E-79	745
gene2845	Chromosome	KPN_SCV	2.A.3.1.7	D-serine/D-alanine/glycine transporter - Escherichia coli.	The Amino Acid-Polyamine-Organocation (APC) Family	Porters(uniporters,symporters,antiporters)	Electrochemical Potential-driven Transporters	53.9	92.44	1.6E-131	1199
gene2852	Chromosome	KPN_SCV	8.A.5.1.3	Voltage-gated potassium channel subunit beta-1 - Rattus norvegicus (Rat).	The Voltage-gated K<sup>+</sup> Channel &beta;-subunit (Kv&beta;) Family	Auxiliary transport proteins	Accessory Factors Involved in Transport	31.7	89.76	9.0E-28	303
gene2855	Chromosome	KPN_SCV	2.A.1.3.18	Putative transport protein RmrB - Rhizobium etli.	The Major Facilitator Superfamily (MFS)	Porters(uniporters,symporters,antiporters)	Electrochemical Potential-driven Transporters	21.8	87.64	4.8E-18	221
gene2856	Chromosome	KPN_SCV	2.A.1.3.24	VceA - Vibrio cholerae.	The Major Facilitator Superfamily (MFS)	Porters(uniporters,symporters,antiporters)	Electrochemical Potential-driven Transporters	35	93.35	9.4E-39	398
gene2857	Chromosome	KPN_SCV	2.A.6.2.39	Probable Resistance-Nodulation-Cell Division (RND) efflux membrane fusion protein OS=Pseudomonas aeruginosa GN=PA2528 PE=4 SV=1	The Resistance-Nodulation-Cell Division (RND) Superfamily	Porters(uniporters,symporters,antiporters)	Electrochemical Potential-driven Transporters	33.8	98.47	1.5E-57	561
gene2889	Chromosome	KPN_SCV	1.B.1.1.22	Outer membrane protein S2 OS=Salmonella typhi GN=ompS2 PE=3 SV=1	The General Bacterial Porin (GBP) Family	Beta-Barrel Porins	Channels/Pores	81.5	100	6.0E-182	1633
gene2893	Chromosome	KPN_SCV	3.A.18.1.1	Histone deacetylase complex subunit SAP18 - Homo sapiens (Human).	The Nuclear mRNA Exporter (mRNA-E) Family	P-P-bond-hydrolysis-driventransporters	Primary Active Transporters	35	75.93	3.1E-55	541
gene2894	Chromosome	KPN_SCV	1.A.35.4.1	Zinc transport protein (Putative Zn transport protein) - Salmonella typhimurium.	The CorA Metal Ion Transporter (MIT) Family	Alpha-Type Channels	Channels/Pores	84.4	100	9.1E-166	1493
gene2899	Chromosome	KPN_SCV	2.A.3.1.3	Aromatic amino acid transport protein aroP (General aromatic amino acid permease) - Escherichia coli.	The Amino Acid-Polyamine-Organocation (APC) Family	Porters(uniporters,symporters,antiporters)	Electrochemical Potential-driven Transporters	69.5	96.81	1.6E-90	843
gene2900	Chromosome	KPN_SCV	2.A.3.1.3	Aromatic amino acid transport protein aroP (General aromatic amino acid permease) - Escherichia coli.	The Amino Acid-Polyamine-Organocation (APC) Family	Porters(uniporters,symporters,antiporters)	Electrochemical Potential-driven Transporters	76.8	98.54	8.7E-90	836
gene2902	Chromosome	KPN_SCV	2.A.115.1.4	Putative uncharacterized protein OS=Brucella sp. NF 2653 GN=BROD_0295 PE=4 SV=1	The Novobiocin Exporter (NbcE) Family	Porters(uniporters,symporters,antiporters)	Electrochemical Potential-driven Transporters	51.8	93.63	5.7E-49	484
gene2903	Chromosome	KPN_SCV	9.A.70.1.1	Aspartate aminotransferase, mitochondrial OS=Homo sapiens GN=GOT2 PE=1 SV=3	The Aspartate Amino Transferase (AAT) Family	Recognized transporters of unknown biochemical mechanism	Incompletely Characterized Transport Systems	39.4	96.74	3.5E-79	747
gene2904	Chromosome	KPN_SCV	3.A.1.24.5	Probable TonB-dependent receptor OS=Pseudomonas aeruginosa (strain ATCC 15692 / PAO1 / 1C / PRS 101 / LMG 12228) GN=PA5505 PE=4 SV=1	The ATP-binding Cassette (ABC) Superfamily	P-P-bond-hydrolysis-driventransporters	Primary Active Transporters	48.1	92.79	5.0E-43	433
gene2905	Chromosome	KPN_SCV	3.A.1.24.1	D-methionine-binding lipoprotein MetQ precursor - Escherichia coli.	The ATP-binding Cassette (ABC) Superfamily	P-P-bond-hydrolysis-driventransporters	Primary Active Transporters	46.9	97.95	2.1E-80	757
gene2923	Chromosome	KPN_SCV	3.A.23.1.1	VgrG protein OS=Vibrio cholerae 2740-80 GN=vgrG-1 PE=4 SV=1	The Type VI Symbiosis/Virulence Secretory Pathway (VISP) Family	P-P-bond-hydrolysis-driventransporters	Primary Active Transporters	31.3	97.26	2.6E-75	715
gene2937	Chromosome	KPN_SCV	3.A.23.2.1	EvpP - Edwardsiella tarda.	The Type VI Symbiosis/Virulence Secretory Pathway (VISP) Family	P-P-bond-hydrolysis-driventransporters	Primary Active Transporters	26.8	58.64	1.7E-35	373
gene2938	Chromosome	KPN_SCV	3.A.23.5.1	Type VI secretion system needle syringe protein TssI OS=Geobacter sulfurreducens (strain ATCC 51573 / DSM 12127 / PCA) GN=tssI PE=4 SV=1	The Type VI Symbiosis/Virulence Secretory Pathway (VISP) Family	P-P-bond-hydrolysis-driventransporters	Primary Active Transporters	50	97.17	4.5E-220	1965
gene2940	Chromosome	KPN_SCV	1.B.6.1.2	OUTER MEMBRANE PORIN F PRECURSOR - Pseudomonas aeruginosa.	The OmpA-OmpF Porin (OOP) Family	Beta-Barrel Porins	Channels/Pores	42.2	19.12	5.1E-15	195
gene2942	Chromosome	KPN_SCV	3.A.23.4.1	Uncharacterized protein OS=Acinetobacter baumannii GN=tssC PE=4 SV=1	The Type VI Symbiosis/Virulence Secretory Pathway (VISP) Family	P-P-bond-hydrolysis-driventransporters	Primary Active Transporters	32.1	99.55	3.4E-62	601
gene2943	Chromosome	KPN_SCV	3.A.23.5.1	Type VI secretion system needle syringe protein TssI OS=Geobacter sulfurreducens (strain ATCC 51573 / DSM 12127 / PCA) GN=tssI PE=4 SV=1	The Type VI Symbiosis/Virulence Secretory Pathway (VISP) Family	P-P-bond-hydrolysis-driventransporters	Primary Active Transporters	46.2	85.99	6.5E-118	1082
gene2944	Chromosome	KPN_SCV	3.A.23.5.1	Type VI secretion system needle syringe protein TssI OS=Geobacter sulfurreducens (strain ATCC 51573 / DSM 12127 / PCA) GN=tssI PE=4 SV=1	The Type VI Symbiosis/Virulence Secretory Pathway (VISP) Family	P-P-bond-hydrolysis-driventransporters	Primary Active Transporters	32.9	90.8	1.3E-19	230
gene2951	Chromosome	KPN_SCV	2.A.1.2.26	Purine ribonucleoside efflux pump nepI - Escherichia coli.	The Major Facilitator Superfamily (MFS)	Porters(uniporters,symporters,antiporters)	Electrochemical Potential-driven Transporters	39.5	95.5	7.4E-69	658
gene2956	Chromosome	KPN_SCV	3.A.1.5.1	Oligopeptide transport ATP-binding protein OPPD - Salmonella typhimurium.	The ATP-binding Cassette (ABC) Superfamily	P-P-bond-hydrolysis-driventransporters	Primary Active Transporters	86.8	100	2.1E-284	2518
gene2969	Chromosome	KPN_SCV	9.B.100.1.1	Phage shock protein PspA OS=Salmonella enterica subsp. enterica serovar Typhimurium str. 4/74 GN=pspA PE=4 SV=1	The Phage Shock Protein (Psp) Family	Putative transport proteins	Incompletely Characterized Transport Systems	92.3	100	3.4E-100	926
gene2970	Chromosome	KPN_SCV	3.A.23.1.1	VgrG protein OS=Vibrio cholerae 2740-80 GN=vgrG-1 PE=4 SV=1	The Type VI Symbiosis/Virulence Secretory Pathway (VISP) Family	P-P-bond-hydrolysis-driventransporters	Primary Active Transporters	39.6	80.25	1.3E-44	448
gene2971	Chromosome	KPN_SCV	2.A.1.3.59	Putative transporter protein OS=Staphylococcus aureus (strain TW20 / 0582) GN=norC PE=4 SV=1	The Major Facilitator Superfamily (MFS)	Porters(uniporters,symporters,antiporters)	Electrochemical Potential-driven Transporters	51.9	95.9	2.3E-122	1120
gene2976	Chromosome	KPN_SCV	3.A.1.5.5	Peptide transport system permease protein sapB - Salmonella typhimurium.	The ATP-binding Cassette (ABC) Superfamily	P-P-bond-hydrolysis-driventransporters	Primary Active Transporters	85.6	100	5.4E-280	2480
gene2977	Chromosome	KPN_SCV	3.A.1.5.5	Peptide transport system permease protein sapB - Salmonella typhimurium.	The ATP-binding Cassette (ABC) Superfamily	P-P-bond-hydrolysis-driventransporters	Primary Active Transporters	90	100	1.1E-163	1475
gene2978	Chromosome	KPN_SCV	9.B.34.1.3	Putative diguanylate cyclase OS=Arthrospira platensis (strain NIES-39 / IAM M-135) GN=NIES39_A07490 PE=4 SV=1	The Kinase/Phosphatase/Cyclic-GMP Synthase/Cyclic di-GMP Hydrolase (KPSH) Family	Putative transport proteins	Incompletely Characterized Transport Systems	35.1	38.06	3.5E-19	230
gene2981	Chromosome	KPN_SCV	2.A.1.2.26	Purine ribonucleoside efflux pump nepI - Escherichia coli.	The Major Facilitator Superfamily (MFS)	Porters(uniporters,symporters,antiporters)	Electrochemical Potential-driven Transporters	37.2	91.6	1.0E-65	631
gene2984	Chromosome	KPN_SCV	8.A.5.1.6	Uncharacterized oxidoreductase YajO OS=Escherichia coli (strain K12) GN=yajO PE=3 SV=2	The Voltage-gated K<sup>+</sup> Channel &beta;-subunit (Kv&beta;) Family	Auxiliary transport proteins	Accessory Factors Involved in Transport	34.4	95.43	9.7E-43	432
gene2987	Chromosome	KPN_SCV	3.A.7.19.1	PcfY OS=Enterococcus faecalis GN=pcfY PE=4 SV=1	The Type IV (Conjugal DNA-Protein Transfer or VirB) Secretory Pathway (IVSP) Family	P-P-bond-hydrolysis-driventransporters	Primary Active Transporters	28.5	96.35	6.1E-13	173
gene3008	Chromosome	KPN_SCV	1.W.7.7.2	DUF4055 domain-containing protein [Glaesserella parasuis]	The (Bacillus Phage SPP1) Portal Protein 7 (PPP7) Family	Phage Portal Protein Subclass	Channels/Pores	39	84.6	3.6E-70	670
gene3015	Chromosome	KPN_SCV	8.A.128.6.1	MULTISPECIES: hypothetical protein [Enterobacter cloacae complex]	The Signaling Adaptor Protein KARAP/DAP12/TYROBP (SAP) Family	Auxiliary transport proteins	Accessory Factors Involved in Transport	70.2	92.31	2.0E-22	252
gene3018	Chromosome	KPN_SCV	1.E.2.1.6	Lambda family phage holin OS=Klebsiella oxytoca 10-5243 GN=HMPREF9687_02096 PE=4 SV=1	The <font>&#955;</font> Holin S (<font>&#955;</font> Holin) Family	Holins	Channels/Pores	93	100	4.4E-59	569
gene3048	Chromosome	KPN_SCV	3.A.1.5.5	Peptide transport system permease protein sapB - Salmonella typhimurium.	The ATP-binding Cassette (ABC) Superfamily	P-P-bond-hydrolysis-driventransporters	Primary Active Transporters	92.6	100	3.6E-153	1384
gene3049	Chromosome	KPN_SCV	3.A.1.5.5	Peptide transport system permease protein sapB - Salmonella typhimurium.	The ATP-binding Cassette (ABC) Superfamily	P-P-bond-hydrolysis-driventransporters	Primary Active Transporters	91.8	100	8.8E-185	1657
gene3050	Chromosome	KPN_SCV	3.A.1.5.5	Peptide transport system permease protein sapB - Salmonella typhimurium.	The ATP-binding Cassette (ABC) Superfamily	P-P-bond-hydrolysis-driventransporters	Primary Active Transporters	92.5	99.26	1.8E-140	1274
gene3051	Chromosome	KPN_SCV	2.A.39.1.5	Putative purine-cytosine permease yxlA OS=Bacillus subtilis (strain 168) GN=yxlA PE=3 SV=1	The Nucleobase:Cation Symporter-1 (NCS1) Family	Porters(uniporters,symporters,antiporters)	Electrochemical Potential-driven Transporters	36.2	92.86	5.3E-74	703
gene3075	Chromosome	KPN_SCV	2.A.7.3.9	Putative uncharacterized protein OS=Vibrio cholerae 1587 GN=A55_A0083 PE=4 SV=1	The Drug/Metabolite Transporter (DMT) Superfamily	Porters(uniporters,symporters,antiporters)	Electrochemical Potential-driven Transporters	37.7	95.36	5.1E-38	391
gene3087	Chromosome	KPN_SCV	1.B.14.1.9	Catecholate siderophore receptor fiu - Escherichia coli (strain K12).	The Outer Membrane Receptor (OMR) Family	Beta-Barrel Porins	Channels/Pores	77	100	0	3151
gene3089	Chromosome	KPN_SCV	1.B.39.1.6	Outer membrane protein W OS=Escherichia coli (strain K12) GN=ompW PE=1 SV=1	The Bacterial Porin, OmpW (OmpW) Family	Beta-Barrel Porins	Channels/Pores	80.2	100	1.2E-97	904
gene3092	Chromosome	KPN_SCV	9.B.357.1.1	Probable intracellular septation protein A OS=Escherichia coli (strain K12) OX=83333 GN=yciB PE=1 SV=1	The Bacterial Envelope Biogenesis (BEB) Family	Putative transport proteins	Incompletely Characterized Transport Systems	93.2	98.88	3.1E-91	848
gene3093	Chromosome	KPN_SCV	1.B.14.1.3	TONB DEPENDENT OUTER MEMBRANE SIDEROPHORE RECEPTOR PROTEIN - Salmonella cholerae-suis (Salmonella enterica).	The Outer Membrane Receptor (OMR) Family	Beta-Barrel Porins	Channels/Pores	65.6	98.49	1.3E-286	2538
gene3097	Chromosome	KPN_SCV	1.A.115.1.2	NAD-binding protein [Euryarchaeota archaeon]	The Pore-forming NADPH-dependent 1-Acyldihydroxyacetone Phosphate Reductase (Ayr1) Family	Alpha-Type Channels	Channels/Pores	33	72.33	6.6E-15	191
gene3098	Chromosome	KPN_SCV	3.A.7.14.2	TcpJ - Clostridium perfringens.	The Type IV (Conjugal DNA-Protein Transfer or VirB) Secretory Pathway (IVSP) Family	P-P-bond-hydrolysis-driventransporters	Primary Active Transporters	36.7	45.92	1.7E-10	152
gene3099	Chromosome	KPN_SCV	2.A.23.1.8	Uncharacterized symporter YdjN OS=Escherichia coli (strain K12) GN=ydjN PE=3 SV=1	The Dicarboxylate/Amino Acid:Cation (Na<sup>+</sup> or H<sup>+</sup>) Symporter (DAACS) Family	Porters(uniporters,symporters,antiporters)	Electrochemical Potential-driven Transporters	91.3	99.78	7.4E-230	2047
gene3105	Chromosome	KPN_SCV	4.A.3.2.7	Cellobiose-specific PTS family enzyme IIB component OS=Klebsiella pneumoniae subsp. pneumoniae NTUH-K2044 GN=celA PE=4 SV=1	The PTS Lactose-N,N'-Diacetylchitobiose-��-glucoside (Lac) Family	Phosphotransfer-driven Group Translocators(PTS)	Group Translocators	99.1	100	3.9E-55	535
gene3106	Chromosome	KPN_SCV	4.A.3.2.7	Cellobiose-specific PTS family enzyme IIB component OS=Klebsiella pneumoniae subsp. pneumoniae NTUH-K2044 GN=celA PE=4 SV=1	The PTS Lactose-N,N'-Diacetylchitobiose-��-glucoside (Lac) Family	Phosphotransfer-driven Group Translocators(PTS)	Group Translocators	99.8	100	1.5E-251	2234
gene3107	Chromosome	KPN_SCV	4.A.3.2.7	Cellobiose-specific PTS family enzyme IIB component OS=Klebsiella pneumoniae subsp. pneumoniae NTUH-K2044 GN=celA PE=4 SV=1	The PTS Lactose-N,N'-Diacetylchitobiose-��-glucoside (Lac) Family	Phosphotransfer-driven Group Translocators(PTS)	Group Translocators	100	100	5.7E-53	516
gene3116	Chromosome	KPN_SCV	9.B.313.1.2	4-aminobutyrate aminotransferase / (S)-3-amino-2-methylpropionate transaminase [Talaromyces islandicus]	The 7 TMS Domain-containing Protein (7DCP) Family	Putative transport proteins	Incompletely Characterized Transport Systems	26	90.64	5.6E-24	271
gene3118	Chromosome	KPN_SCV	9.B.27.1.1	HYPOTHETICAL 26.1 KDA PROTEIN IN XTHA-GDHA INTERGENIC REGION - Escherichia coli.	The DedA or YdjX-Z (DedA) Family	Putative transport proteins	Incompletely Characterized Transport Systems	69.7	90.83	9.6E-71	672
gene3119	Chromosome	KPN_SCV	9.B.27.1.2	HYPOTHETICAL 26.2 KDA PROTEIN IN XTHA-GDHA INTERGENIC REGION - Escherichia coli.	The DedA or YdjX-Z (DedA) Family	Putative transport proteins	Incompletely Characterized Transport Systems	66.4	94.49	1.0E-78	741
gene3121	Chromosome	KPN_SCV	3.A.1.19.4	Uncharacterized protein OS=Escherichia coli (strain 55989 / EAEC) GN=ynjB PE=4 SV=1	The ATP-binding Cassette (ABC) Superfamily	P-P-bond-hydrolysis-driventransporters	Primary Active Transporters	75.8	99.23	1.4E-173	1561
gene3122	Chromosome	KPN_SCV	3.A.1.19.4	Uncharacterized protein OS=Escherichia coli (strain 55989 / EAEC) GN=ynjB PE=4 SV=1	The ATP-binding Cassette (ABC) Superfamily	P-P-bond-hydrolysis-driventransporters	Primary Active Transporters	58.6	96.87	4.1E-157	1420
gene3123	Chromosome	KPN_SCV	3.A.1.19.4	Uncharacterized protein OS=Escherichia coli (strain 55989 / EAEC) GN=ynjB PE=4 SV=1	The ATP-binding Cassette (ABC) Superfamily	P-P-bond-hydrolysis-driventransporters	Primary Active Transporters	63.2	99.52	7.8E-70	664
gene3129	Chromosome	KPN_SCV	3.A.7.7.1	TRSA protein - Staphylococcus aureus.	The Type IV (Conjugal DNA-Protein Transfer or VirB) Secretory Pathway (IVSP) Family	P-P-bond-hydrolysis-driventransporters	Primary Active Transporters	29.3	93.06	1.6E-68	657
gene3133	Chromosome	KPN_SCV	8.A.21.2.4	Signal peptide peptidase OS=Bdellovibrio exovorus JSS GN=A11Q_838 PE=4 SV=1	The Stomatin/Podocin/Band 7/Nephrosis.2/SPFH (Stomatin) Family	Auxiliary transport proteins	Accessory Factors Involved in Transport	31.5	35.17	3.1E-18	223
gene3140	Chromosome	KPN_SCV	3.A.23.6.1	Transposase IS4 family protein OS=Amoebophilus asiaticus (strain 5a2) GN=Aasi_0128 PE=4 SV=1	The Type VI Symbiosis/Virulence Secretory Pathway (VISP) Family	P-P-bond-hydrolysis-driventransporters	Primary Active Transporters	49.1	99.4	1.1E-86	811
gene3142	Chromosome	KPN_SCV	8.A.5.1.4	General stress protein 69 OS=Bacillus subtilis (strain 168) GN=yhdN PE=1 SV=2	The Voltage-gated K<sup>+</sup> Channel &beta;-subunit (Kv&beta;) Family	Auxiliary transport proteins	Accessory Factors Involved in Transport	33.3	77.46	4.3E-31	331
gene3143	Chromosome	KPN_SCV	1.B.93.1.2	MltA-interacting protein OS=Escherichia coli (strain K12) GN=mipA PE=1 SV=1	The MipA-interacting Protein (MipA) Family	Beta-Barrel Porins	Channels/Pores	81	100	5.5E-123	1123
gene3150	Chromosome	KPN_SCV	2.A.1.2.18	SUGAR EFFLUX TRANSPOTER - Erwinia chrysanthemi.	The Major Facilitator Superfamily (MFS)	Porters(uniporters,symporters,antiporters)	Electrochemical Potential-driven Transporters	32.8	91.85	1.7E-41	422
gene3151	Chromosome	KPN_SCV	1.A.115.1.5	SDR family oxidoreductase [Pseudomonas abietaniphila]	The Pore-forming NADPH-dependent 1-Acyldihydroxyacetone Phosphate Reductase (Ayr1) Family	Alpha-Type Channels	Channels/Pores	61	100	3.5E-77	728
gene3160	Chromosome	KPN_SCV	2.A.1.17.3	Inner membrane transport protein YeaN OS=Escherichia coli (strain K12) GN=yeaN PE=1 SV=1	The Major Facilitator Superfamily (MFS)	Porters(uniporters,symporters,antiporters)	Electrochemical Potential-driven Transporters	77.8	99.49	9.6E-162	1459
gene3165	Chromosome	KPN_SCV	9.B.34.1.4	Probable diguanylate cyclase YedQ OS=Escherichia coli (strain K12) GN=yedQ PE=2 SV=2	The Kinase/Phosphatase/Cyclic-GMP Synthase/Cyclic di-GMP Hydrolase (KPSH) Family	Putative transport proteins	Incompletely Characterized Transport Systems	32.4	54.9	1.8E-15	197
gene3168	Chromosome	KPN_SCV	2.A.76.1.5	Hypothetical protein yeaS - Escherichia coli.	The Resistance to Homoserine/Threonine (RhtB) Family	Porters(uniporters,symporters,antiporters)	Electrochemical Potential-driven Transporters	73.1	100	4.0E-82	770
gene3172	Chromosome	KPN_SCV	9.B.34.1.4	Probable diguanylate cyclase YedQ OS=Escherichia coli (strain K12) GN=yedQ PE=2 SV=2	The Kinase/Phosphatase/Cyclic-GMP Synthase/Cyclic di-GMP Hydrolase (KPSH) Family	Putative transport proteins	Incompletely Characterized Transport Systems	35.5	28.11	2.2E-21	250
gene3179	Chromosome	KPN_SCV	3.D.4.3.4	Cytochrome oxidase d subunit I OS=Thermosynechococcus elongatus (strain BP-1) GN=cydA PE=4 SV=1	The Proton-translocating Cytochrome Oxidase (COX) Superfamily	Oxidoreduction-driven transporters	Primary Active Transporters	40.6	95.83	6.9E-60	580
gene3180	Chromosome	KPN_SCV	3.D.4.3.4	Cytochrome oxidase d subunit I OS=Thermosynechococcus elongatus (strain BP-1) GN=cydA PE=4 SV=1	The Proton-translocating Cytochrome Oxidase (COX) Superfamily	Oxidoreduction-driven transporters	Primary Active Transporters	38.4	94.44	5.4E-87	815
gene3205	Chromosome	KPN_SCV	3.A.1.11.1	Spermidine/putrescine transport system permease protein potB - Escherichia coli.	The ATP-binding Cassette (ABC) Superfamily	P-P-bond-hydrolysis-driventransporters	Primary Active Transporters	90.5	100	2.4E-194	1740
gene3206	Chromosome	KPN_SCV	3.A.1.11.1	Spermidine/putrescine transport system permease protein potB - Escherichia coli.	The ATP-binding Cassette (ABC) Superfamily	P-P-bond-hydrolysis-driventransporters	Primary Active Transporters	93.5	96.49	1.5E-140	1275
gene3207	Chromosome	KPN_SCV	3.A.1.11.1	Spermidine/putrescine transport system permease protein potB - Escherichia coli.	The ATP-binding Cassette (ABC) Superfamily	P-P-bond-hydrolysis-driventransporters	Primary Active Transporters	96.1	98.85	4.9E-130	1184
gene3208	Chromosome	KPN_SCV	3.A.1.11.1	Spermidine/putrescine transport system permease protein potB - Escherichia coli.	The ATP-binding Cassette (ABC) Superfamily	P-P-bond-hydrolysis-driventransporters	Primary Active Transporters	91.4	100	1.3E-194	1742
gene3210	Chromosome	KPN_SCV	4.C.1.1.7	4-coumarate--CoA ligase 1 - Arabidopsis thaliana (Mouse-ear cress).	The Fatty Acid Transporter (FAT) Family	Acyl CoAligase-coupled transporters	Group Translocators	29.2	65.5	8.3E-39	400
gene3214	Chromosome	KPN_SCV	4.A.4.1.1	PTS SYSTEM, GLUCITOL/SORBITOL-SPECIFIC IIA COMPONENT (EIIA-GUT) (GLUCITOL/SORBITOL-PERMEASE IIA COMPONENT) (PHOSPHOTRANSFERASE ENZYME II, A COMPONENT) (EC 2.7.1.69) (EIII-GUT) - Escherichia coli.	The PTS Glucitol (Gut) Family	Phosphotransfer-driven Group Translocators(PTS)	Group Translocators	45.2	92.74	3.2E-23	260
gene3215	Chromosome	KPN_SCV	2.A.10.1.4	2-keto-3-deoxygluconate permease [Anaerococcus senegalensis]	The 2-Keto-3-Deoxygluconate Transporter (KdgT) Family	Porters(uniporters,symporters,antiporters)	Electrochemical Potential-driven Transporters	30.9	89.97	2.6E-30	325
gene3216	Chromosome	KPN_SCV	4.A.4.1.1	PTS SYSTEM, GLUCITOL/SORBITOL-SPECIFIC IIA COMPONENT (EIIA-GUT) (GLUCITOL/SORBITOL-PERMEASE IIA COMPONENT) (PHOSPHOTRANSFERASE ENZYME II, A COMPONENT) (EC 2.7.1.69) (EIII-GUT) - Escherichia coli.	The PTS Glucitol (Gut) Family	Phosphotransfer-driven Group Translocators(PTS)	Group Translocators	64.4	20.63	4.9E-42	428
gene3223	Chromosome	KPN_SCV	3.A.1.125.1	Lipoprotein-releasing system transmembrane protein lolC - Escherichia coli.	The ATP-binding Cassette (ABC) Superfamily	P-P-bond-hydrolysis-driventransporters	Primary Active Transporters	87.4	100	2.0E-202	1810
gene3224	Chromosome	KPN_SCV	3.A.1.125.1	Lipoprotein-releasing system transmembrane protein lolC - Escherichia coli.	The ATP-binding Cassette (ABC) Superfamily	P-P-bond-hydrolysis-driventransporters	Primary Active Transporters	88.4	100	4.0E-115	1055
gene3225	Chromosome	KPN_SCV	3.A.1.125.1	Lipoprotein-releasing system transmembrane protein lolC - Escherichia coli.	The ATP-binding Cassette (ABC) Superfamily	P-P-bond-hydrolysis-driventransporters	Primary Active Transporters	90.2	100	2.0E-199	1784
gene3226	Chromosome	KPN_SCV	3.A.11.1.5	putative ATP-dependent DNA helicase [Candidatus Saccharibacteria bacterium GW2011_GWC2_44_17]	The Bacterial Competence-related DNA Transformation Transporter (DNA-T) Family	P-P-bond-hydrolysis-driventransporters	Primary Active Transporters	36.8	32.67	3.9E-62	604
gene3230	Chromosome	KPN_SCV	1.B.14.9.3	Aerobactin OM receptor - Yersinia pestis.	The Outer Membrane Receptor (OMR) Family	Beta-Barrel Porins	Channels/Pores	69.7	99.73	2.3000000000157E-313	2769
gene3239	Chromosome	KPN_SCV	4.A.1.1.1	Putative inhibitor of glucose uptake transporter SgrT OS=Escherichia coli (strain K12) OX=83333 GN=sgrT PE=1 SV=1	The PTS Glucose-Glucoside (Glc) Family	Phosphotransfer-driven Group Translocators(PTS)	Group Translocators	97.5	99.79	1.5E-262	2329
gene3240	Chromosome	KPN_SCV	3.A.16.1.5	AT2G21270 protein OS=Arabidopsis thaliana OX=3702 GN=UFD1 PE=2 SV=1	The Endoplasmic Reticular Retrotranslocon (ER-RT) Family	P-P-bond-hydrolysis-driventransporters	Primary Active Transporters	53.3	95.45	3.5E-67	642
gene3247	Chromosome	KPN_SCV	3.D.1.6.3	NADH-ubiquinone oxidoreductase 24 kDa subunit, mitochondrial - Arabidopsis thaliana (Mouse-ear cress).	The H<sup>+</sup> or Na<sup>+</sup>-translocating NADH Dehydrogenase (NDH) Family	Oxidoreduction-driven transporters	Primary Active Transporters	49.3	96.15	4.3E-13	171
gene3248	Chromosome	KPN_SCV	1.A.115.1.5	SDR family oxidoreductase [Pseudomonas abietaniphila]	The Pore-forming NADPH-dependent 1-Acyldihydroxyacetone Phosphate Reductase (Ayr1) Family	Alpha-Type Channels	Channels/Pores	32.1	98.77	9.8E-24	267
gene3258	Chromosome	KPN_SCV	2.A.1.36.3	Putative uncharacterized transporter ygaY OS=Escherichia coli (strain K12) GN=ygaY PE=5 SV=2	The Major Facilitator Superfamily (MFS)	Porters(uniporters,symporters,antiporters)	Electrochemical Potential-driven Transporters	38.4	93.56	6.8E-54	529
gene3259	Chromosome	KPN_SCV	2.A.66.4.1	Virulence factor mviN - Salmonella typhimurium.	The Multidrug/Oligosaccharidyl-lipid/Polysaccharide (MOP) Flippase Superfamily	Porters(uniporters,symporters,antiporters)	Electrochemical Potential-driven Transporters	91.6	100	1.3E-259	2304
gene3263	Chromosome	KPN_SCV	2.A.1.2.21	Multidrug resistance protein mdtH - Escherichia coli.	The Major Facilitator Superfamily (MFS)	Porters(uniporters,symporters,antiporters)	Electrochemical Potential-driven Transporters	85.5	99.25	4.5E-199	1781
gene3272	Chromosome	KPN_SCV	2.A.1.2.20	Hypothetical transport protein yceE - Escherichia coli.	The Major Facilitator Superfamily (MFS)	Porters(uniporters,symporters,antiporters)	Electrochemical Potential-driven Transporters	86.8	96.57	1.1E-189	1700
gene3275	Chromosome	KPN_SCV	4.D.3.1.1	Glucans biosynthesis glucosyltransferase H OS=Escherichia coli (strain K12) GN=mdoH PE=1 SV=1	The Glycan Glucosyl Transferase (OpgH) Family	Polysaccharide Synthase/Exporters	Group Translocators	90.5	99.76	0	4059
gene3277	Chromosome	KPN_SCV	9.B.97.7.1	Glucans biosynthesis protein C OS=Escherichia coli (strain K12) GN=mdoC PE=1 SV=1	The Acyltransferase-3/Putative Acetyl-CoA Transporter (ATAT) Family	Putative transport proteins	Incompletely Characterized Transport Systems	77.4	99.74	3.0E-168	1515
gene3292	Chromosome	KPN_SCV	3.A.23.6.1	Transposase IS4 family protein OS=Amoebophilus asiaticus (strain 5a2) GN=Aasi_0128 PE=4 SV=1	The Type VI Symbiosis/Virulence Secretory Pathway (VISP) Family	P-P-bond-hydrolysis-driventransporters	Primary Active Transporters	45.6	78.63	3.2E-44	444
gene3293	Chromosome	KPN_SCV	2.A.108.2.3	UPF0409 protein ycdO - Escherichia coli (strain K12).	The Iron/Lead Transporter (ILT) Family	Porters(uniporters,symporters,antiporters)	Electrochemical Potential-driven Transporters	83.3	99.77	4.9E-212	1893
gene3294	Chromosome	KPN_SCV	2.A.108.2.3	UPF0409 protein ycdO - Escherichia coli (strain K12).	The Iron/Lead Transporter (ILT) Family	Porters(uniporters,symporters,antiporters)	Electrochemical Potential-driven Transporters	86.7	100	1.7E-184	1655
gene3295	Chromosome	KPN_SCV	2.A.108.2.3	UPF0409 protein ycdO - Escherichia coli (strain K12).	The Iron/Lead Transporter (ILT) Family	Porters(uniporters,symporters,antiporters)	Electrochemical Potential-driven Transporters	89.1	100	8.2E-136	1234
gene3296	Chromosome	KPN_SCV	2.A.41.1.1	Nucleoside permease nupC - Escherichia coli.	The Concentrative Nucleoside Transporter (CNT) Family	Porters(uniporters,symporters,antiporters)	Electrochemical Potential-driven Transporters	72.5	97.28	3.3E-149	1351
gene3298	Chromosome	KPN_SCV	2.A.21.2.1	SODIUM/PROLINE SYMPORTER (PROLINE PERMEASE) - Escherichia coli.	The Solute:Sodium Symporter (SSS) Family	Porters(uniporters,symporters,antiporters)	Electrochemical Potential-driven Transporters	95.4	99.2	4.6E-270	2394
gene3308	Chromosome	KPN_SCV	2.A.40.1.3	Putative pyrimidine permease rutG - Escherichia coli (strain K12).	The Nucleobase/Ascorbate Transporter (NAT) or Nucleobase:Cation Symporter-2 (NCS2) Family	Porters(uniporters,symporters,antiporters)	Electrochemical Potential-driven Transporters	88.5	97.05	1.6E-205	1837
gene3310	Chromosome	KPN_SCV	2.A.7.3.78	DMT family transporter [Parvularcula oceani]	The Drug/Metabolite Transporter (DMT) Superfamily	Porters(uniporters,symporters,antiporters)	Electrochemical Potential-driven Transporters	33.3	91.35	6.7E-33	347
gene3339	Chromosome	KPN_SCV	1.W.3.1.1	Probable portal protein OS=Escherichia phage P2 OX=10679 GN=Q PE=1 SV=1	The Phage Portal Protein 3 (PPP3) Family	Phage Portal Protein Subclass	Channels/Pores	47	93.31	8.0E-88	821
gene3362	Chromosome	KPN_SCV	2.A.3.1.13	Putrescine importer - Escherichia coli (strain K12).	The Amino Acid-Polyamine-Organocation (APC) Family	Porters(uniporters,symporters,antiporters)	Electrochemical Potential-driven Transporters	92.9	96.98	1.1E-236	2106
gene3371	Chromosome	KPN_SCV	2.A.15.2.3	Uncharacterized transporter YeaV OS=Escherichia coli O157:H7 GN=yeaV PE=3 SV=1	The Betaine/Carnitine/Choline Transporter (BCCT) Family	Porters(uniporters,symporters,antiporters)	Electrochemical Potential-driven Transporters	87.9	88.97	2.6E-250	2224
gene3379	Chromosome	KPN_SCV	3.A.7.19.1	PcfY OS=Enterococcus faecalis GN=pcfY PE=4 SV=1	The Type IV (Conjugal DNA-Protein Transfer or VirB) Secretory Pathway (IVSP) Family	P-P-bond-hydrolysis-driventransporters	Primary Active Transporters	29.9	93.12	1.2E-13	179
gene3380	Chromosome	KPN_SCV	9.B.29.2.7	Putative uncharacterized protein OS=Methanosphaerula palustris (strain ATCC BAA-1556 / DSM 19958 / E1-9c) GN=Mpal_1255 PE=4 SV=1	The 4-5 TMS Putative Chaparone (4-5PC) Family	Putative transport proteins	Incompletely Characterized Transport Systems	38.7	95.19	1.3E-46	465
gene3390	Chromosome	KPN_SCV	1.E.1.1.2	Lysis protein S homolog from lambdoid prophage Qin - Escherichia coli.	The P21 Holin S (P21 Holin) Family	Holins	Channels/Pores	53.8	91.55	2.3E-13	173
gene3432	Chromosome	KPN_SCV	3.A.1.5.1	Oligopeptide transport ATP-binding protein OPPD - Salmonella typhimurium.	The ATP-binding Cassette (ABC) Superfamily	P-P-bond-hydrolysis-driventransporters	Primary Active Transporters	53	97.82	2.2E-164	1483
gene3433	Chromosome	KPN_SCV	1.A.14.2.1	Inner membrane protein yccA - Escherichia coli.	The Calcium Transporter A (CaTA) (formerly the Testis-Enhanced Gene Transfer (TEGT) Family	Alpha-Type Channels	Channels/Pores	94.5	100	1.9E-106	980
gene3442	Chromosome	KPN_SCV	3.A.1.109.4	Probable secretion protein OS=Pseudomonas aeruginosa GN=PA1877 PE=4 SV=1	The ATP-binding Cassette (ABC) Superfamily	P-P-bond-hydrolysis-driventransporters	Primary Active Transporters	41.4	89.66	1.8E-67	646
gene3443	Chromosome	KPN_SCV	3.A.1.109.4	Probable secretion protein OS=Pseudomonas aeruginosa GN=PA1877 PE=4 SV=1	The ATP-binding Cassette (ABC) Superfamily	P-P-bond-hydrolysis-driventransporters	Primary Active Transporters	36.9	91.47	1.8E-118	1088
gene3444	Chromosome	KPN_SCV	3.A.1.109.4	Probable secretion protein OS=Pseudomonas aeruginosa GN=PA1877 PE=4 SV=1	The ATP-binding Cassette (ABC) Superfamily	P-P-bond-hydrolysis-driventransporters	Primary Active Transporters	25.3	80.96	9.6E-15	192
gene3449	Chromosome	KPN_SCV	9.B.55.1.1	Inner membrane protein YccF OS=Escherichia coli (strain K12) GN=yccF PE=1 SV=1	The 4 TMS DUF307/YccF (DUF307) Family	Putative transport proteins	Incompletely Characterized Transport Systems	87.2	100	1.6E-69	660
gene3450	Chromosome	KPN_SCV	2.A.85.1.1	HYPOTHETICAL 81.7 KDA PROTEIN IN SULA-HELD INTERGENIC REGION - Escherichia coli.	The Aromatic Acid Exporter (ArAE) Family	Porters(uniporters,symporters,antiporters)	Electrochemical Potential-driven Transporters	82.2	99.3	0	2999
gene3453	Chromosome	KPN_SCV	1.B.6.1.11	Outer membrane protein A OS=Klebsiella pneumoniae GN=ompA PE=1 SV=2	The OmpA-OmpF Porin (OOP) Family	Beta-Barrel Porins	Channels/Pores	99.1	95.22	1.2E-198	1777
gene3457	Chromosome	KPN_SCV	9.A.69.1.1	Uncharacterized protein OS=Escherichia coli UMNF18 GN=UMNF18_1046 PE=4 SV=1	The Intermembrane Phospholipid Translocase (IMPL-T) Family	Recognized transporters of unknown biochemical mechanism	Incompletely Characterized Transport Systems	76.5	100	8.2E-79	741
gene3458	Chromosome	KPN_SCV	9.A.69.1.1	Uncharacterized protein OS=Escherichia coli UMNF18 GN=UMNF18_1046 PE=4 SV=1	The Intermembrane Phospholipid Translocase (IMPL-T) Family	Recognized transporters of unknown biochemical mechanism	Incompletely Characterized Transport Systems	82	100	6.8E-267	2367
gene3459	Chromosome	KPN_SCV	9.A.69.1.1	Uncharacterized protein OS=Escherichia coli UMNF18 GN=UMNF18_1046 PE=4 SV=1	The Intermembrane Phospholipid Translocase (IMPL-T) Family	Recognized transporters of unknown biochemical mechanism	Incompletely Characterized Transport Systems	83.4	98.58	2.0E-205	1836
gene3460	Chromosome	KPN_SCV	3.A.1.120.6	ABC transporter ATP-binding protein uup OS=Escherichia coli (strain K12) GN=uup PE=1 SV=2	The ATP-binding Cassette (ABC) Superfamily	P-P-bond-hydrolysis-driventransporters	Primary Active Transporters	89.3	99.84	0	2873
gene3466	Chromosome	KPN_SCV	3.A.1.17.10	Aliphatic sulfonates import ATP-binding protein SsuB OS=Escherichia coli (strain K12 / DH10B) GN=ssuB PE=3 SV=1	The ATP-binding Cassette (ABC) Superfamily	P-P-bond-hydrolysis-driventransporters	Primary Active Transporters	81.3	96.88	4.3E-144	1306
gene3468	Chromosome	KPN_SCV	3.A.1.17.10	Aliphatic sulfonates import ATP-binding protein SsuB OS=Escherichia coli (strain K12 / DH10B) GN=ssuB PE=3 SV=1	The ATP-binding Cassette (ABC) Superfamily	P-P-bond-hydrolysis-driventransporters	Primary Active Transporters	90	99.24	8.1E-133	1208
gene3469	Chromosome	KPN_SCV	3.A.1.17.10	Aliphatic sulfonates import ATP-binding protein SsuB OS=Escherichia coli (strain K12 / DH10B) GN=ssuB PE=3 SV=1	The ATP-binding Cassette (ABC) Superfamily	P-P-bond-hydrolysis-driventransporters	Primary Active Transporters	85.9	96.5	6.1E-117	1071
gene3474	Chromosome	KPN_SCV	2.A.42.2.1	Serine transporter - Escherichia coli.	The Hydroxy/Aromatic Amino Acid Permease (HAAAP) Family	Porters(uniporters,symporters,antiporters)	Electrochemical Potential-driven Transporters	53.4	95.8	1.1E-126	1157
gene3478	Chromosome	KPN_SCV	1.B.1.1.12	Outer membrane porin protein OS=Enterobacter aerogenes GN=omp35 PE=4 SV=1	The General Bacterial Porin (GBP) Family	Beta-Barrel Porins	Channels/Pores	95.5	99.72	9.2E-204	1821
gene3479	Chromosome	KPN_SCV	9.A.70.1.1	Aspartate aminotransferase, mitochondrial OS=Homo sapiens GN=GOT2 PE=1 SV=3	The Aspartate Amino Transferase (AAT) Family	Recognized transporters of unknown biochemical mechanism	Incompletely Characterized Transport Systems	41.4	98.23	6.6E-86	805
gene3494	Chromosome	KPN_SCV	3.A.1.106.1	Lipid A export ATP-binding/permease protein msbA - Escherichia coli.	The ATP-binding Cassette (ABC) Superfamily	P-P-bond-hydrolysis-driventransporters	Primary Active Transporters	92.6	100	4.5E-301	2662
gene3495	Chromosome	KPN_SCV	3.A.11.2.2	Recombination protein 2 - Haemophilus influenzae.	The Bacterial Competence-related DNA Transformation Transporter (DNA-T) Family	P-P-bond-hydrolysis-driventransporters	Primary Active Transporters	31.3	97.88	8.4E-82	772
gene3503	Chromosome	KPN_SCV	1.A.16.1.1	Probable formate transporter 1 - Escherichia coli.	The Formate-Nitrite Transporter (FNT) Family	Alpha-Type Channels	Channels/Pores	94	100	4.5E-153	1383
gene3506	Chromosome	KPN_SCV	2.A.1.26.1	Hypothetical 41.4 kDa protein IN DMSC-PFLA intergenic region (ORF Y) - Escherichia coli.	The Major Facilitator Superfamily (MFS)	Porters(uniporters,symporters,antiporters)	Electrochemical Potential-driven Transporters	82.7	99.74	1.7E-179	1612
gene3507	Chromosome	KPN_SCV	5.A.3.3.2	Anaerobic dimethyl sulfoxide reductase chain A precursor (EC 1.8.99.-) (DMSO reductase) - Escherichia coli.	The Prokaryotic Molybdopterin-containing Oxidoreductase (PMO) Family	Transmembrane 2-electron transfer carriers	Transmembrane Electron Carriers	77.4	100	1.1E-125	1147
gene3508	Chromosome	KPN_SCV	5.A.3.3.2	Anaerobic dimethyl sulfoxide reductase chain A precursor (EC 1.8.99.-) (DMSO reductase) - Escherichia coli.	The Prokaryotic Molybdopterin-containing Oxidoreductase (PMO) Family	Transmembrane 2-electron transfer carriers	Transmembrane Electron Carriers	91.2	100	5.2E-119	1088
gene3509	Chromosome	KPN_SCV	5.A.3.3.2	Anaerobic dimethyl sulfoxide reductase chain A precursor (EC 1.8.99.-) (DMSO reductase) - Escherichia coli.	The Prokaryotic Molybdopterin-containing Oxidoreductase (PMO) Family	Transmembrane 2-electron transfer carriers	Transmembrane Electron Carriers	89.8	100	0	3981
gene3512	Chromosome	KPN_SCV	1.B.46.1.1	Outer-membrane lipoprotein carrier protein precursor (P20) - Escherichia coli.	The Outer Membrane LolAB Lipoprotein Insertion Apparatus (LolAB) Family	Beta-Barrel Porins	Channels/Pores	93.6	100	2.0E-110	1014
gene3513	Chromosome	KPN_SCV	3.A.12.1.2	Cell division protein ftsK - Escherichia coli.	The Septal DNA Translocator (S-DNA-T) Family	P-P-bond-hydrolysis-driventransporters	Primary Active Transporters	72.4	100	0	4573
gene3516	Chromosome	KPN_SCV	3.A.1.129.1	Transport ATP-binding protein cydC - Escherichia coli.	The ATP-binding Cassette (ABC) Superfamily	P-P-bond-hydrolysis-driventransporters	Primary Active Transporters	81.1	100	1.6E-269	2390
gene3517	Chromosome	KPN_SCV	3.A.1.129.1	Transport ATP-binding protein cydC - Escherichia coli.	The ATP-binding Cassette (ABC) Superfamily	P-P-bond-hydrolysis-driventransporters	Primary Active Transporters	81.3	100	1.8E-257	2286
gene3520	Chromosome	KPN_SCV	3.A.9.1.2	Putative membrane protein ycf1 OS=Arabidopsis thaliana GN=ycf1-A PE=3 SV=1	The Chloroplast Envelope Protein Translocase (CEPT or Tic-Toc) Family	P-P-bond-hydrolysis-driventransporters	Primary Active Transporters	37.3	62.45	3.2E-81	767
gene3523	Chromosome	KPN_SCV	3.A.1.122.1	Macrolide-specific efflux protein macA - Escherichia coli (strain K12).	The ATP-binding Cassette (ABC) Superfamily	P-P-bond-hydrolysis-driventransporters	Primary Active Transporters	84.9	100	1.9E-308	2726
gene3524	Chromosome	KPN_SCV	3.A.1.122.1	Macrolide-specific efflux protein macA - Escherichia coli (strain K12).	The ATP-binding Cassette (ABC) Superfamily	P-P-bond-hydrolysis-driventransporters	Primary Active Transporters	81.3	98.65	6.2E-163	1469
gene3526	Chromosome	KPN_SCV	1.A.8.3.1	Aquaporin Z - Escherichia coli.	The Major Intrinsic Protein (MIP) Family	Alpha-Type Channels	Channels/Pores	90.5	100	2.9E-118	1082
gene3527	Chromosome	KPN_SCV	2.A.124.1.1	Uncharacterized protein YbjE OS=Escherichia coli (strain K12) GN=ybjE PE=4 SV=2	The Lysine Exporter (LysO) Family	Porters(uniporters,symporters,antiporters)	Electrochemical Potential-driven Transporters	82.9	100	1.3E-134	1224
gene3536	Chromosome	KPN_SCV	9.B.34.1.4	Probable diguanylate cyclase YedQ OS=Escherichia coli (strain K12) GN=yedQ PE=2 SV=2	The Kinase/Phosphatase/Cyclic-GMP Synthase/Cyclic di-GMP Hydrolase (KPSH) Family	Putative transport proteins	Incompletely Characterized Transport Systems	38.5	53.03	2.8E-25	282
gene3539	Chromosome	KPN_SCV	3.A.1.3.3	Arginine transport ATP-binding protein artP - Escherichia coli.	The ATP-binding Cassette (ABC) Superfamily	P-P-bond-hydrolysis-driventransporters	Primary Active Transporters	95.5	100	2.7E-130	1186
gene3540	Chromosome	KPN_SCV	3.A.1.3.3	Arginine transport ATP-binding protein artP - Escherichia coli.	The ATP-binding Cassette (ABC) Superfamily	P-P-bond-hydrolysis-driventransporters	Primary Active Transporters	90.9	97.2	2.8E-127	1160
gene3541	Chromosome	KPN_SCV	3.A.1.3.3	Arginine transport ATP-binding protein artP - Escherichia coli.	The ATP-binding Cassette (ABC) Superfamily	P-P-bond-hydrolysis-driventransporters	Primary Active Transporters	91.1	99.58	3.7E-116	1064
gene3542	Chromosome	KPN_SCV	3.A.1.3.3	Arginine transport ATP-binding protein artP - Escherichia coli.	The ATP-binding Cassette (ABC) Superfamily	P-P-bond-hydrolysis-driventransporters	Primary Active Transporters	91.4	100	1.1E-109	1008
gene3543	Chromosome	KPN_SCV	3.A.1.3.3	Arginine transport ATP-binding protein artP - Escherichia coli.	The ATP-binding Cassette (ABC) Superfamily	P-P-bond-hydrolysis-driventransporters	Primary Active Transporters	88.1	100	1.1E-123	1129
gene3548	Chromosome	KPN_SCV	3.A.1.11.2	Putrescine transport system permease protein potI - Escherichia coli.	The ATP-binding Cassette (ABC) Superfamily	P-P-bond-hydrolysis-driventransporters	Primary Active Transporters	94.3	100	3.2E-143	1298
gene3549	Chromosome	KPN_SCV	3.A.1.11.2	Putrescine transport system permease protein potI - Escherichia coli.	The ATP-binding Cassette (ABC) Superfamily	P-P-bond-hydrolysis-driventransporters	Primary Active Transporters	89.3	100	9.1E-163	1467
gene3550	Chromosome	KPN_SCV	3.A.1.11.2	Putrescine transport system permease protein potI - Escherichia coli.	The ATP-binding Cassette (ABC) Superfamily	P-P-bond-hydrolysis-driventransporters	Primary Active Transporters	91.8	97.16	9.3E-202	1804
gene3551	Chromosome	KPN_SCV	3.A.1.11.2	Putrescine transport system permease protein potI - Escherichia coli.	The ATP-binding Cassette (ABC) Superfamily	P-P-bond-hydrolysis-driventransporters	Primary Active Transporters	90.8	100	8.0E-203	1813
gene3558	Chromosome	KPN_SCV	2.A.81.1.4	Putative transport protein YbjL OS=Escherichia coli O139:H28 (strain E24377A / ETEC) GN=ybjL PE=3 SV=1	The Aspartate:Alanine Exchanger (AAEx) Family	Porters(uniporters,symporters,antiporters)	Electrochemical Potential-driven Transporters	93.2	99.82	6.3E-300	2652
gene3560	Chromosome	KPN_SCV	2.A.1.60.2	Inner membrane protein ybjJ OS=Escherichia coli (strain K12) GN=ybjJ PE=1 SV=1	The Major Facilitator Superfamily (MFS)	Porters(uniporters,symporters,antiporters)	Electrochemical Potential-driven Transporters	81.1	100	3.3E-178	1601
gene3562	Chromosome	KPN_SCV	2.A.1.2.19	Multidrug translocase mdfA - Escherichia coli.	The Major Facilitator Superfamily (MFS)	Porters(uniporters,symporters,antiporters)	Electrochemical Potential-driven Transporters	87.6	100	4.0E-203	1816
gene3569	Chromosome	KPN_SCV	2.A.1.5.4	MelY - Enterobacter cloacae.	The Major Facilitator Superfamily (MFS)	Porters(uniporters,symporters,antiporters)	Electrochemical Potential-driven Transporters	40.1	94.67	2.3E-81	766
gene3571	Chromosome	KPN_SCV	3.A.1.5.11	Hypothetical ABC transporter ATP-binding protein yliA - Escherichia coli.	The ATP-binding Cassette (ABC) Superfamily	P-P-bond-hydrolysis-driventransporters	Primary Active Transporters	87.1	100	1.2E-148	1345
gene3572	Chromosome	KPN_SCV	3.A.1.5.11	Hypothetical ABC transporter ATP-binding protein yliA - Escherichia coli.	The ATP-binding Cassette (ABC) Superfamily	P-P-bond-hydrolysis-driventransporters	Primary Active Transporters	91.2	100	1.4E-155	1405
gene3573	Chromosome	KPN_SCV	3.A.1.5.11	Hypothetical ABC transporter ATP-binding protein yliA - Escherichia coli.	The ATP-binding Cassette (ABC) Superfamily	P-P-bond-hydrolysis-driventransporters	Primary Active Transporters	88.1	99.61	4.6E-265	2351
gene3574	Chromosome	KPN_SCV	3.A.1.5.11	Hypothetical ABC transporter ATP-binding protein yliA - Escherichia coli.	The ATP-binding Cassette (ABC) Superfamily	P-P-bond-hydrolysis-driventransporters	Primary Active Transporters	77.7	99.19	4.4E-270	2395
gene3583	Chromosome	KPN_SCV	2.A.1.14.25	Major facilitator superfamily MFS_1 OS=Shewanella frigidimarina (strain NCIMB 400) GN=Sfri_3106 PE=4 SV=1	The Major Facilitator Superfamily (MFS)	Porters(uniporters,symporters,antiporters)	Electrochemical Potential-driven Transporters	30.7	90.3	7.3E-54	529
gene3585	Chromosome	KPN_SCV	9.B.325.1.1	ABC transporter - Clostridium hathewayi.	The Putative ABC4 (ABC4) Family	Putative transport proteins	Incompletely Characterized Transport Systems	46.4	99.25	8.1E-140	1271
gene3590	Chromosome	KPN_SCV	2.A.45.2.5	Inner membrane protein YbiR OS=Escherichia coli (strain K12) GN=ybiR PE=1 SV=1	The Arsenite-Antimonite (ArsB) Efflux Family	Porters(uniporters,symporters,antiporters)	Electrochemical Potential-driven Transporters	78.6	98.65	5.4E-159	1435
gene3594	Chromosome	KPN_SCV	1.B.6.2.10	Outer membrane protein X OS=Enterobacter aerogenes (strain ATCC 13048 / DSM 30053 / JCM 1235 / KCTC 2190 / NBRC 13534 / NCIMB 10102 / NCTC 10006) GN=ompX PE=4 SV=1	The OmpA-OmpF Porin (OOP) Family	Beta-Barrel Porins	Channels/Pores	97.7	100	1.5E-92	859
gene3595	Chromosome	KPN_SCV	2.A.7.3.6	Uncharacterized inner membrane transporter ybiF - Escherichia coli.	The Drug/Metabolite Transporter (DMT) Superfamily	Porters(uniporters,symporters,antiporters)	Electrochemical Potential-driven Transporters	75.6	100	7.0E-125	1140
gene3597	Chromosome	KPN_SCV	3.A.1.3.2	Glutamine-binding periplasmic protein - Escherichia coli.	The ATP-binding Cassette (ABC) Superfamily	P-P-bond-hydrolysis-driventransporters	Primary Active Transporters	94	100	8.5E-132	1199
gene3598	Chromosome	KPN_SCV	3.A.1.3.2	Glutamine-binding periplasmic protein - Escherichia coli.	The ATP-binding Cassette (ABC) Superfamily	P-P-bond-hydrolysis-driventransporters	Primary Active Transporters	94.5	100	2.1E-110	1014
gene3599	Chromosome	KPN_SCV	3.A.1.3.2	Glutamine-binding periplasmic protein - Escherichia coli.	The ATP-binding Cassette (ABC) Superfamily	P-P-bond-hydrolysis-driventransporters	Primary Active Transporters	93.8	100	2.6E-125	1143
gene3600	Chromosome	KPN_SCV	1.A.23.3.2	Uncharacterized mscS family protein ybiO OS=Escherichia coli (strain K12) GN=ybiO PE=3 SV=2	The Small Conductance Mechanosensitive Ion Channel (MscS) Family	Alpha-Type Channels	Channels/Pores	80.5	99.18	0	2922
gene3608	Chromosome	KPN_SCV	1.I.1.1.3	Putative nuclear envelope pore membrane protein POM 121B OS=Homo sapiens GN=POM121B PE=5 SV=2	The Eukaryotic Nuclear Pore Complex (E-NPC) Family	Membrane-bounded Channels	Channels/Pores	42.4	81.6	7.3E-73	693
gene3611	Chromosome	KPN_SCV	1.A.115.1.2	NAD-binding protein [Euryarchaeota archaeon]	The Pore-forming NADPH-dependent 1-Acyldihydroxyacetone Phosphate Reductase (Ayr1) Family	Alpha-Type Channels	Channels/Pores	30.3	75.1	9.4E-14	181
gene3615	Chromosome	KPN_SCV	3.A.1.105.15	ABC-2 type transporter OS=Escherichia coli (strain B / BL21-DE3) GN=ybhS PE=4 SV=1	The ATP-binding Cassette (ABC) Superfamily	P-P-bond-hydrolysis-driventransporters	Primary Active Transporters	79.8	100	1.5E-144	1310
gene3616	Chromosome	KPN_SCV	3.A.1.105.15	ABC-2 type transporter OS=Escherichia coli (strain B / BL21-DE3) GN=ybhS PE=4 SV=1	The ATP-binding Cassette (ABC) Superfamily	P-P-bond-hydrolysis-driventransporters	Primary Active Transporters	86.1	99.65	6.9E-294	2600
gene3617	Chromosome	KPN_SCV	3.A.1.105.15	ABC-2 type transporter OS=Escherichia coli (strain B / BL21-DE3) GN=ybhS PE=4 SV=1	The ATP-binding Cassette (ABC) Superfamily	P-P-bond-hydrolysis-driventransporters	Primary Active Transporters	90.2	100	6.3E-187	1676
gene3618	Chromosome	KPN_SCV	3.A.1.105.15	ABC-2 type transporter OS=Escherichia coli (strain B / BL21-DE3) GN=ybhS PE=4 SV=1	The ATP-binding Cassette (ABC) Superfamily	P-P-bond-hydrolysis-driventransporters	Primary Active Transporters	92.4	99.73	2.9E-189	1696
gene3619	Chromosome	KPN_SCV	9.B.15.1.1	Inner membrane protein ybhQ - Escherichia coli O6.	The 4 TMS YbhQ (YbhQ) Family	Putative transport proteins	Incompletely Characterized Transport Systems	80.5	84.83	1.1E-49	489
gene3622	Chromosome	KPN_SCV	4.D.2.4.3	Inner membrane protein YbhN OS=Escherichia coli (strain K12) GN=ybhN PE=1 SV=1	The Glycosyl Transferase 2 (GT2) Family	Polysaccharide Synthase/Exporters	Group Translocators	79	98.13	1.1E-139	1268
gene3623	Chromosome	KPN_SCV	1.A.14.2.2	Inner membrane protein ybhL - Escherichia coli.	The Calcium Transporter A (CaTA) (formerly the Testis-Enhanced Gene Transfer (TEGT) Family	Alpha-Type Channels	Channels/Pores	83.8	100	5.1E-102	942
gene3635	Chromosome	KPN_SCV	3.A.1.4.8	Leucine-, isoleucine-, valine-, threonine-, and alanine-binding protein OS=Pseudomonas aeruginosa (strain ATCC 15692 / PAO1 / 1C / PRS 101 / LMG 12228) GN=braC PE=1 SV=2	The ATP-binding Cassette (ABC) Superfamily	P-P-bond-hydrolysis-driventransporters	Primary Active Transporters	33	90.42	4.5E-29	313
gene3642	Chromosome	KPN_SCV	2.A.3.1.9	Inducible histidine transporter - Pseudomonas putida.	The Amino Acid-Polyamine-Organocation (APC) Family	Porters(uniporters,symporters,antiporters)	Electrochemical Potential-driven Transporters	68.8	95.22	2.7E-171	1542
gene3651	Chromosome	KPN_SCV	3.A.3.2.41	P-type Na+-ATPase OS=Exiguobacterium aurantiacum GN=mna PE=3 SV=2	The P-type ATPase (P-ATPase) Superfamily	P-P-bond-hydrolysis-driventransporters	Primary Active Transporters	47.9	98.44	4.4E-223	1991
gene3654	Chromosome	KPN_SCV	2.A.6.2.31	TolC-like protein - Serratia marcescens.	The Resistance-Nodulation-Cell Division (RND) Superfamily	Porters(uniporters,symporters,antiporters)	Electrochemical Potential-driven Transporters	24.3	97.51	2.9E-8	135
gene3655	Chromosome	KPN_SCV	2.A.6.2.38	Transporter, AcrB/D/F family OS=Vibrio cholerae GN=VC_1673 PE=4 SV=1	The Resistance-Nodulation-Cell Division (RND) Superfamily	Porters(uniporters,symporters,antiporters)	Electrochemical Potential-driven Transporters	49.5	99.12	1.1E-286	2540
gene3667	Chromosome	KPN_SCV	3.A.1.8.1	Molybdenum transport ATP-binding protein modC - Escherichia coli.	The ATP-binding Cassette (ABC) Superfamily	P-P-bond-hydrolysis-driventransporters	Primary Active Transporters	78.7	100	1.3E-154	1397
gene3668	Chromosome	KPN_SCV	3.A.1.8.1	Molybdenum transport ATP-binding protein modC - Escherichia coli.	The ATP-binding Cassette (ABC) Superfamily	P-P-bond-hydrolysis-driventransporters	Primary Active Transporters	89	99.56	1.4E-109	1007
gene3669	Chromosome	KPN_SCV	3.A.1.8.1	Molybdenum transport ATP-binding protein modC - Escherichia coli.	The ATP-binding Cassette (ABC) Superfamily	P-P-bond-hydrolysis-driventransporters	Primary Active Transporters	82.5	100	2.0E-115	1058
gene3670	Chromosome	KPN_SCV	2.A.6.2.49	Multidrug efflux pump accessory protein AcrZ OS=Klebsiella pneumoniae subsp. pneumoniae (strain ATCC 700721 / MGH 78578) GN=ybhT PE=3 SV=1	The Resistance-Nodulation-Cell Division (RND) Superfamily	Porters(uniporters,symporters,antiporters)	Electrochemical Potential-driven Transporters	100	100	2.5E-19	223
gene3672	Chromosome	KPN_SCV	3.A.1.2.25	Inner membrane ABC transporter permease protein YjfF OS=Escherichia coli (strain K12) GN=yjfF PE=1 SV=3	The ATP-binding Cassette (ABC) Superfamily	P-P-bond-hydrolysis-driventransporters	Primary Active Transporters	25.3	91.43	1.4E-21	251
gene3680	Chromosome	KPN_SCV	2.A.4.1.4	Zinc transporter zitB - Escherichia coli.	The Cation Diffusion Facilitator (CDF) Family	Porters(uniporters,symporters,antiporters)	Electrochemical Potential-driven Transporters	77	99.68	1.4E-136	1241
gene3681	Chromosome	KPN_SCV	4.B.1.1.1	Transcriptional regulator nadR - Salmonella typhimurium.	The Nicotinamide Ribonucleoside (NR) Uptake Permease (PnuC) Family	Nicotinamide ribonucleoside uptake transporters	Group Translocators	84.9	99.58	1.0E-113	1043
gene3690	Chromosome	KPN_SCV	2.C.1.2.1	Pal, subunit of The Tol-Pal Cell Envelope Complex, Colicin S4 Transport System and The Colicin A Import System OS=Escherichia coli (strain B / BL21-DE3) GN=pal PE=3 SV=1	The TonB-ExbB-ExbD/TolA-TolQ-TolR Outer Membrane Receptor Energizers and Stabilizers (TonB/TolA) Family	Ion-gradient-drivenenergizers	Electrochemical Potential-driven Transporters	85.8	99.62	3.3E-118	1082
gene3691	Chromosome	KPN_SCV	2.C.1.2.1	Pal, subunit of The Tol-Pal Cell Envelope Complex, Colicin S4 Transport System and The Colicin A Import System OS=Escherichia coli (strain B / BL21-DE3) GN=pal PE=3 SV=1	The TonB-ExbB-ExbD/TolA-TolQ-TolR Outer Membrane Receptor Energizers and Stabilizers (TonB/TolA) Family	Ion-gradient-drivenenergizers	Electrochemical Potential-driven Transporters	96	100	1.5E-87	816
gene3692	Chromosome	KPN_SCV	2.C.1.2.1	Pal, subunit of The Tol-Pal Cell Envelope Complex, Colicin S4 Transport System and The Colicin A Import System OS=Escherichia coli (strain B / BL21-DE3) GN=pal PE=3 SV=1	The TonB-ExbB-ExbD/TolA-TolQ-TolR Outer Membrane Receptor Energizers and Stabilizers (TonB/TolA) Family	Ion-gradient-drivenenergizers	Electrochemical Potential-driven Transporters	90.9	100	1.9E-227	2026
gene3693	Chromosome	KPN_SCV	2.C.1.2.1	Pal, subunit of The Tol-Pal Cell Envelope Complex, Colicin S4 Transport System and The Colicin A Import System OS=Escherichia coli (strain B / BL21-DE3) GN=pal PE=3 SV=1	The TonB-ExbB-ExbD/TolA-TolQ-TolR Outer Membrane Receptor Energizers and Stabilizers (TonB/TolA) Family	Ion-gradient-drivenenergizers	Electrochemical Potential-driven Transporters	75.3	99.75	3.0E-118	1084
gene3694	Chromosome	KPN_SCV	1.A.30.2.2	Protein tolQ - Escherichia coli.	The H<sup>+</sup>- or Na<sup>+</sup>-translocating Bacterial Flagellar Motor/ExbBD Outer Membrane Transport Energizer (Mot/Exb) Superfamily	Alpha-Type Channels	Channels/Pores	85.9	100	3.4E-61	588
gene3695	Chromosome	KPN_SCV	1.A.30.2.2	Protein tolQ - Escherichia coli.	The H<sup>+</sup>- or Na<sup>+</sup>-translocating Bacterial Flagellar Motor/ExbBD Outer Membrane Transport Energizer (Mot/Exb) Superfamily	Alpha-Type Channels	Channels/Pores	97.4	100	2.0E-119	1092
gene3697	Chromosome	KPN_SCV	8.A.79.1.1	Uncharacterized protein YbgE OS=Escherichia coli (strain K12) GN=ybgE PE=4 SV=1	The 3 TMS cyd Operon Protein, CydX (CydX) Family	Auxiliary transport proteins	Accessory Factors Involved in Transport	85.3	98.96	9.8E-44	436
gene3698	Chromosome	KPN_SCV	3.D.4.3.2	Uncharacterized protein YnhF OS=Escherichia coli (strain K12) OX=83333 GN=ynhF PE=1 SV=1	The Proton-translocating Cytochrome Oxidase (COX) Superfamily	Oxidoreduction-driven transporters	Primary Active Transporters	83.3	94.74	1.1E-11	156
gene3699	Chromosome	KPN_SCV	3.D.4.3.2	Uncharacterized protein YnhF OS=Escherichia coli (strain K12) OX=83333 GN=ynhF PE=1 SV=1	The Proton-translocating Cytochrome Oxidase (COX) Superfamily	Oxidoreduction-driven transporters	Primary Active Transporters	88.4	100	1.9E-199	1784
gene3700	Chromosome	KPN_SCV	3.D.4.3.2	Uncharacterized protein YnhF OS=Escherichia coli (strain K12) OX=83333 GN=ynhF PE=1 SV=1	The Proton-translocating Cytochrome Oxidase (COX) Superfamily	Oxidoreduction-driven transporters	Primary Active Transporters	93.9	100	5.5E-282	2497
gene3705	Chromosome	KPN_SCV	3.D.10.1.7	Succinate dehydrogenase [ubiquinone] cytochrome b small subunit, mitochondrial OS=Homo sapiens OX=9606 GN=SDHD PE=1 SV=1	The Prokaryotic Succinate Dehydrogenase (SDH) Family	Oxidoreduction-driven transporters	Primary Active Transporters	56.4	96.64	3.6E-71	676
gene3706	Chromosome	KPN_SCV	3.D.10.1.6	Succinate dehydrogenase and fumarate reductase iron-sulfur family protein OS=Neorickettsia helminthoeca str. Oregon GN=NHE_0511 PE=4 SV=1	The Prokaryotic Succinate Dehydrogenase (SDH) Family	Oxidoreduction-driven transporters	Primary Active Transporters	53	98.98	4.0E-172	1550
gene3712	Chromosome	KPN_SCV	9.B.211.1.1	Putative membrane protein OS=Burkholderia pseudomallei S13 GN=BURPSS13_I0876 PE=4 SV=1	The 10 TMS Putative Permease (10PP) Family	Putative transport proteins	Incompletely Characterized Transport Systems	54.6	97.89	6.1E-85	796
gene3718	Chromosome	KPN_SCV	2.A.17.1.4	Inner membrane transporter ybgH OS=Escherichia coli (strain K12) GN=ybgH PE=1 SV=1	The Proton-dependent Oligopeptide Transporter (POT/PTR) Family	Porters(uniporters,symporters,antiporters)	Electrochemical Potential-driven Transporters	85.8	100	4.4E-241	2144
gene3721	Chromosome	KPN_SCV	3.A.3.7.1	Potassium-transporting ATPase A chain (EC 3.6.3.12) (Potassium- translocating ATPase A chain) (ATP phosphohydrolase [potassium- transporting] A chain) (Potassium binding and translocating subunit A) - Escherichia coli.	The P-type ATPase (P-ATPase) Superfamily	P-P-bond-hydrolysis-driventransporters	Primary Active Transporters	79.4	99.64	2.3E-249	2216
gene3722	Chromosome	KPN_SCV	3.A.3.7.1	Potassium-transporting ATPase A chain (EC 3.6.3.12) (Potassium- translocating ATPase A chain) (ATP phosphohydrolase [potassium- transporting] A chain) (Potassium binding and translocating subunit A) - Escherichia coli.	The P-type ATPase (P-ATPase) Superfamily	P-P-bond-hydrolysis-driventransporters	Primary Active Transporters	90.3	100	0	2991
gene3723	Chromosome	KPN_SCV	3.A.3.7.1	Potassium-transporting ATPase A chain (EC 3.6.3.12) (Potassium- translocating ATPase A chain) (ATP phosphohydrolase [potassium- transporting] A chain) (Potassium binding and translocating subunit A) - Escherichia coli.	The P-type ATPase (P-ATPase) Superfamily	P-P-bond-hydrolysis-driventransporters	Primary Active Transporters	71.1	99.48	1.9E-67	643
gene3724	Chromosome	KPN_SCV	2.A.21.9.2	Proline sensor PrlS - Aeromonas hydrophila.	The Solute:Sodium Symporter (SSS) Family	Porters(uniporters,symporters,antiporters)	Electrochemical Potential-driven Transporters	30.5	30.5	4.7E-23	266
gene3733	Chromosome	KPN_SCV	2.A.1.6.7	Citrate-proton symporter - Salmonella typhimurium.	The Major Facilitator Superfamily (MFS)	Porters(uniporters,symporters,antiporters)	Electrochemical Potential-driven Transporters	86.2	91.77	2.3E-66	633
gene3735	Chromosome	KPN_SCV	1.B.25.1.13	Uncharacterized protein ybfM OS=Escherichia coli (strain K12) GN=ybfM PE=4 SV=1	The Outer Membrane Porin (Opr) Family	Beta-Barrel Porins	Channels/Pores	88.5	100	8.7E-255	2262
gene3738	Chromosome	KPN_SCV	4.A.1.1.2	PTS SYSTEM, N-ACETYLGLUCOSAMINE-SPECIFIC IIABC COMPONENT (EIIABC-NAG) (N-ACETYLGLUCOSAMINE-PERMEASE IIABC COMPONENT) (PHOSPHOTRANSFERASE ENZYME II, ABC COMPONENT) (EC 2.7.1.69) (EII-NAG) - Escherichia coli.	The PTS Glucose-Glucoside (Glc) Family	Phosphotransfer-driven Group Translocators(PTS)	Group Translocators	88.9	99.69	0	2849
gene3753	Chromosome	KPN_SCV	3.A.23.6.1	Transposase IS4 family protein OS=Amoebophilus asiaticus (strain 5a2) GN=Aasi_0128 PE=4 SV=1	The Type VI Symbiosis/Virulence Secretory Pathway (VISP) Family	P-P-bond-hydrolysis-driventransporters	Primary Active Transporters	45.8	77.87	4.0E-63	608
gene3755	Chromosome	KPN_SCV	1.C.126.1.2	Magnesium and cobalt efflux protein corC - Salmonella typhimurium.	The HlyC HlyC) Family of Haemolysins	Pore-Forming Toxins(Proteins and Peptides)	Channels/Pores	96.2	92.7	1.8E-158	1430
gene3757	Chromosome	KPN_SCV	3.A.1.3.4	Glutamate/aspartate transport ATP-binding protein gltL - Escherichia coli.	The ATP-binding Cassette (ABC) Superfamily	P-P-bond-hydrolysis-driventransporters	Primary Active Transporters	89.1	100	3.9E-155	1401
gene3758	Chromosome	KPN_SCV	3.A.1.3.4	Glutamate/aspartate transport ATP-binding protein gltL - Escherichia coli.	The ATP-binding Cassette (ABC) Superfamily	P-P-bond-hydrolysis-driventransporters	Primary Active Transporters	91.9	100	3.9E-129	1176
gene3759	Chromosome	KPN_SCV	3.A.1.3.4	Glutamate/aspartate transport ATP-binding protein gltL - Escherichia coli.	The ATP-binding Cassette (ABC) Superfamily	P-P-bond-hydrolysis-driventransporters	Primary Active Transporters	92.4	99.55	4.5E-108	994
gene3760	Chromosome	KPN_SCV	3.A.1.3.4	Glutamate/aspartate transport ATP-binding protein gltL - Escherichia coli.	The ATP-binding Cassette (ABC) Superfamily	P-P-bond-hydrolysis-driventransporters	Primary Active Transporters	91.7	100	4.5E-122	1115
gene3761	Chromosome	KPN_SCV	1.B.20.1.5	Putative hemolysin activation protein HecB - Neisseria meningitidis serogroup B.	The Two-Partner Secretion (TPS) Family	Beta-Barrel Porins	Channels/Pores	31.8	88.13	7.9E-69	659
gene3762	Chromosome	KPN_SCV	1.C.75.1.4	filamentous hemagglutinin protein, partial [Neisseria meningitidis]	The Bacterial-type Pore-forming Toxin (B-PFT) Family	Pore-Forming Toxins(Proteins and Peptides)	Channels/Pores	30.1	95.14	1.2E-43	442
gene3765	Chromosome	KPN_SCV	1.B.42.1.2	Lipopolysaccharide export system ATP-binding protein LptB OS=Escherichia coli (strain K12) GN=lptB PE=1 SV=2	The Outer Membrane Lipopolysaccharide Export Porin (LPS-EP) Family	Beta-Barrel Porins	Channels/Pores	72.3	99.49	1.2E-72	688
gene3772	Chromosome	KPN_SCV	2.A.103.1.2	Rod shape-determining protein rodA - Escherichia coli.	The Bacterial Murein Precursor Exporter (MPE) Family	Porters(uniporters,symporters,antiporters)	Electrochemical Potential-driven Transporters	95.9	100	1.0E-197	1769
gene3779	Chromosome	KPN_SCV	2.A.64.1.1	Sec-independent protein translocase protein tatE - Escherichia coli.	The Twin Arginine Targeting (Tat) Family	Porters(uniporters,symporters,antiporters)	Electrochemical Potential-driven Transporters	77.9	100	2.4E-20	233
gene3781	Chromosome	KPN_SCV	1.A.43.1.1	Protein crcB - Escherichia coli.	The Camphor Resistance or Fluoride Exporter (Fluc) Family	Alpha-Type Channels	Channels/Pores	77.8	99.21	6.2E-54	525
gene3784	Chromosome	KPN_SCV	2.A.61.1.1	Anaerobic C4-dicarboxylate transporter dcuC - Escherichia coli.	The C<sub>4</sub>-dicarboxylate Uptake C (DcuC) Family	Porters(uniporters,symporters,antiporters)	Electrochemical Potential-driven Transporters	91.4	99.56	3.3E-222	1981
gene3797	Chromosome	KPN_SCV	5.A.3.4.4	Trimethylamine-N-oxide reductase OS=Haemophilus influenzae (strain ATCC 51907 / DSM 11121 / KW20 / Rd) OX=71421 GN=torZ PE=3 SV=1	The Prokaryotic Molybdopterin-containing Oxidoreductase (PMO) Family	Transmembrane 2-electron transfer carriers	Transmembrane Electron Carriers	37.8	98.57	2.1E-157	1424
gene3799	Chromosome	KPN_SCV	3.A.1.2.29	Inner-membrane translocator OS=Anabaena variabilis (strain ATCC 29413 / PCC 7937) GN=Ava_2173 PE=3 SV=1	The ATP-binding Cassette (ABC) Superfamily	P-P-bond-hydrolysis-driventransporters	Primary Active Transporters	42.5	93.02	4.7E-100	928
gene3800	Chromosome	KPN_SCV	3.A.1.2.11	Probable sugar ABC transporter permease protein - Rhizobium meliloti (Sinorhizobium meliloti).	The ATP-binding Cassette (ABC) Superfamily	P-P-bond-hydrolysis-driventransporters	Primary Active Transporters	28.8	95.14	4.3E-22	254
gene3801	Chromosome	KPN_SCV	3.A.1.2.27	ABC transporter periplasmic-binding protein YphF OS=Escherichia coli (strain K12) GN=yphF PE=1 SV=1	The ATP-binding Cassette (ABC) Superfamily	P-P-bond-hydrolysis-driventransporters	Primary Active Transporters	32.2	89.22	1.2E-27	302
gene3811	Chromosome	KPN_SCV	2.A.1.54.3	Major facilitator superfamily MFS_1 OS=Syntrophothermus lipocalidus (strain DSM 12680 / TGB-C1) GN=Slip_1194 PE=4 SV=1	The Major Facilitator Superfamily (MFS)	Porters(uniporters,symporters,antiporters)	Electrochemical Potential-driven Transporters	23.3	93.36	1.8E-15	198
gene3817	Chromosome	KPN_SCV	3.A.1.2.21	Inositol ABC transporter, periplasmic inositol-binding protein IbpA OS=Caulobacter crescentus (strain NA1000 / CB15N) GN=ibpA PE=4 SV=1	The ATP-binding Cassette (ABC) Superfamily	P-P-bond-hydrolysis-driventransporters	Primary Active Transporters	35.9	96.99	3.9E-39	401
gene3818	Chromosome	KPN_SCV	3.A.1.2.29	Inner-membrane translocator OS=Anabaena variabilis (strain ATCC 29413 / PCC 7937) GN=Ava_2173 PE=3 SV=1	The ATP-binding Cassette (ABC) Superfamily	P-P-bond-hydrolysis-driventransporters	Primary Active Transporters	36.7	98.6	2.6E-95	887
gene3823	Chromosome	KPN_SCV	2.A.114.1.1	Uncharacterized protein YbdD OS=Escherichia coli (strain K12) OX=83333 GN=ybdD PE=4 SV=1	The Putative Peptide Transporter Carbon Starvation CstA (CstA) Family	Porters(uniporters,symporters,antiporters)	Electrochemical Potential-driven Transporters	89.2	100	1.5E-32	338
gene3824	Chromosome	KPN_SCV	2.A.114.1.1	Uncharacterized protein YbdD OS=Escherichia coli (strain K12) OX=83333 GN=ybdD PE=4 SV=1	The Putative Peptide Transporter Carbon Starvation CstA (CstA) Family	Porters(uniporters,symporters,antiporters)	Electrochemical Potential-driven Transporters	93.9	100	0	3358
gene3830	Chromosome	KPN_SCV	3.A.1.14.2	Ferric enterobactin (Enterochelin) binding protein FepB OS=Escherichia coli O103:H2 (strain 12009 / EHEC) GN=fepB PE=4 SV=1	The ATP-binding Cassette (ABC) Superfamily	P-P-bond-hydrolysis-driventransporters	Primary Active Transporters	84	96.24	4.3E-144	1306
gene3831	Chromosome	KPN_SCV	2.A.1.38.1	Hypothetical membrane protein P43 - Escherichia coli.	The Major Facilitator Superfamily (MFS)	Porters(uniporters,symporters,antiporters)	Electrochemical Potential-driven Transporters	85	98.31	1.1E-189	1700
gene3832	Chromosome	KPN_SCV	3.A.1.14.2	Ferric enterobactin (Enterochelin) binding protein FepB OS=Escherichia coli O103:H2 (strain 12009 / EHEC) GN=fepB PE=4 SV=1	The ATP-binding Cassette (ABC) Superfamily	P-P-bond-hydrolysis-driventransporters	Primary Active Transporters	85.9	99.4	8.4E-151	1364
gene3833	Chromosome	KPN_SCV	3.A.1.14.2	Ferric enterobactin (Enterochelin) binding protein FepB OS=Escherichia coli O103:H2 (strain 12009 / EHEC) GN=fepB PE=4 SV=1	The ATP-binding Cassette (ABC) Superfamily	P-P-bond-hydrolysis-driventransporters	Primary Active Transporters	82.4	100	8.9E-145	1312
gene3834	Chromosome	KPN_SCV	3.A.1.14.2	Ferric enterobactin (Enterochelin) binding protein FepB OS=Escherichia coli O103:H2 (strain 12009 / EHEC) GN=fepB PE=4 SV=1	The ATP-binding Cassette (ABC) Superfamily	P-P-bond-hydrolysis-driventransporters	Primary Active Transporters	89	99.62	6.2E-133	1209
gene3838	Chromosome	KPN_SCV	1.B.14.1.22	FERRIENTEROBACTIN RECEPTOR PRECURSOR (ENTEROBACTIN OUTER-MEMBRANE RECEPTOR) - Escherichia coli.	The Outer Membrane Receptor (OMR) Family	Beta-Barrel Porins	Channels/Pores	81.4	100	0	3198
gene3844	Chromosome	KPN_SCV	3.A.1.2.11	Probable sugar ABC transporter permease protein - Rhizobium meliloti (Sinorhizobium meliloti).	The ATP-binding Cassette (ABC) Superfamily	P-P-bond-hydrolysis-driventransporters	Primary Active Transporters	48.9	98.71	4.2E-72	685
gene3846	Chromosome	KPN_SCV	3.A.1.2.11	Probable sugar ABC transporter permease protein - Rhizobium meliloti (Sinorhizobium meliloti).	The ATP-binding Cassette (ABC) Superfamily	P-P-bond-hydrolysis-driventransporters	Primary Active Transporters	46.2	96.89	2.5E-122	1120
gene3847	Chromosome	KPN_SCV	3.A.1.2.11	Probable sugar ABC transporter permease protein - Rhizobium meliloti (Sinorhizobium meliloti).	The ATP-binding Cassette (ABC) Superfamily	P-P-bond-hydrolysis-driventransporters	Primary Active Transporters	56.3	93.52	1.2E-99	923
gene3848	Chromosome	KPN_SCV	1.A.115.1.3	SDR family NAD(P)-dependent oxidoreductase [Allonocardiopsis opalescens]	The Pore-forming NADPH-dependent 1-Acyldihydroxyacetone Phosphate Reductase (Ayr1) Family	Alpha-Type Channels	Channels/Pores	27.1	68.3	1.4E-10	154
gene3852	Chromosome	KPN_SCV	1.A.23.4.5	Miniconductance mechanosensitive channel OS=Escherichia coli (strain K12) GN=mscM PE=1 SV=1	The Small Conductance Mechanosensitive Ion Channel (MscS) Family	Alpha-Type Channels	Channels/Pores	34.5	90.67	1.4E-57	561
gene3854	Chromosome	KPN_SCV	2.A.15.1.4	High-affinity choline transport protein - Escherichia coli.	The Betaine/Carnitine/Choline Transporter (BCCT) Family	Porters(uniporters,symporters,antiporters)	Electrochemical Potential-driven Transporters	96.6	99.85	0	3348
gene3859	Chromosome	KPN_SCV	3.A.1.5.38	Probable D,D-dipeptide-binding periplasmic protein DdpA OS=Escherichia coli (strain K12) GN=ddpA PE=2 SV=1	The ATP-binding Cassette (ABC) Superfamily	P-P-bond-hydrolysis-driventransporters	Primary Active Transporters	29.6	95.4	3.0E-46	464
gene3860	Chromosome	KPN_SCV	3.A.1.5.38	Probable D,D-dipeptide-binding periplasmic protein DdpA OS=Escherichia coli (strain K12) GN=ddpA PE=2 SV=1	The ATP-binding Cassette (ABC) Superfamily	P-P-bond-hydrolysis-driventransporters	Primary Active Transporters	43.8	96.76	7.9E-64	614
gene3861	Chromosome	KPN_SCV	3.A.1.5.38	Probable D,D-dipeptide-binding periplasmic protein DdpA OS=Escherichia coli (strain K12) GN=ddpA PE=2 SV=1	The ATP-binding Cassette (ABC) Superfamily	P-P-bond-hydrolysis-driventransporters	Primary Active Transporters	46.6	96.03	2.5E-63	609
gene3862	Chromosome	KPN_SCV	3.A.1.5.27	Heme-binding protein A OS=Haemophilus influenzae GN=hbpA PE=1 SV=2	The ATP-binding Cassette (ABC) Superfamily	P-P-bond-hydrolysis-driventransporters	Primary Active Transporters	44.5	84.17	1.5E-47	473
gene3863	Chromosome	KPN_SCV	3.A.1.5.34	Oligopeptide transport integral membrane protein OS=Streptomyces coelicolor (strain ATCC BAA-471 / A3(2) / M145) GN=SCO5476 PE=3 SV=1	The ATP-binding Cassette (ABC) Superfamily	P-P-bond-hydrolysis-driventransporters	Primary Active Transporters	45.5	93.16	5.0E-49	485
gene3866	Chromosome	KPN_SCV	3.A.1.3.5	Octopine permease ATP-binding protein P - Agrobacterium tumefaciens.	The ATP-binding Cassette (ABC) Superfamily	P-P-bond-hydrolysis-driventransporters	Primary Active Transporters	54	98.42	2.5E-70	669
gene3867	Chromosome	KPN_SCV	3.A.1.3.3	Arginine transport ATP-binding protein artP - Escherichia coli.	The ATP-binding Cassette (ABC) Superfamily	P-P-bond-hydrolysis-driventransporters	Primary Active Transporters	28.2	81.9	1.8E-16	204
gene3872	Chromosome	KPN_SCV	2.A.7.3.24	Uncharacterized transporter ydeK OS=Bacillus subtilis (strain 168) GN=ydeK PE=3 SV=1	The Drug/Metabolite Transporter (DMT) Superfamily	Porters(uniporters,symporters,antiporters)	Electrochemical Potential-driven Transporters	66	91.86	4.8E-100	926
gene3874	Chromosome	KPN_SCV	3.A.1.5.12	Oligopeptide ABC transporter, ATP-binding protein - Thermotoga maritima	The ATP-binding Cassette (ABC) Superfamily	P-P-bond-hydrolysis-driventransporters	Primary Active Transporters	46.4	94.05	1.2E-80	759
gene3875	Chromosome	KPN_SCV	3.A.1.5.34	Oligopeptide transport integral membrane protein OS=Streptomyces coelicolor (strain ATCC BAA-471 / A3(2) / M145) GN=SCO5476 PE=3 SV=1	The ATP-binding Cassette (ABC) Superfamily	P-P-bond-hydrolysis-driventransporters	Primary Active Transporters	51.8	90.43	1.7E-77	732
gene3876	Chromosome	KPN_SCV	3.A.1.5.11	Hypothetical ABC transporter ATP-binding protein yliA - Escherichia coli.	The ATP-binding Cassette (ABC) Superfamily	P-P-bond-hydrolysis-driventransporters	Primary Active Transporters	37.3	91.25	2.1E-44	446
gene3877	Chromosome	KPN_SCV	3.A.1.5.11	Hypothetical ABC transporter ATP-binding protein yliA - Escherichia coli.	The ATP-binding Cassette (ABC) Superfamily	P-P-bond-hydrolysis-driventransporters	Primary Active Transporters	36.1	99.37	1.9E-51	507
gene3878	Chromosome	KPN_SCV	3.A.1.5.1	Oligopeptide transport ATP-binding protein OPPD - Salmonella typhimurium.	The ATP-binding Cassette (ABC) Superfamily	P-P-bond-hydrolysis-driventransporters	Primary Active Transporters	23.1	90.09	2.5E-22	258
gene3881	Chromosome	KPN_SCV	2.A.6.2.34	RND multidrug efflux transporter MexQ OS=Pseudomonas aeruginosa GN=mexQ PE=4 SV=1	The Resistance-Nodulation-Cell Division (RND) Superfamily	Porters(uniporters,symporters,antiporters)	Electrochemical Potential-driven Transporters	42.7	99.61	4.2E-217	1940
gene3882	Chromosome	KPN_SCV	8.A.1.6.2	Multidrug resistance protein mdtA - Escherichia coli (strain K12).	The Membrane Fusion Protein (MFP) Family	Auxiliary transport proteins	Accessory Factors Involved in Transport	33	95.54	1.4E-42	431
gene3883	Chromosome	KPN_SCV	3.A.3.2.41	P-type Na+-ATPase OS=Exiguobacterium aurantiacum GN=mna PE=3 SV=2	The P-type ATPase (P-ATPase) Superfamily	P-P-bond-hydrolysis-driventransporters	Primary Active Transporters	48.5	95.59	9.7E-226	2014
gene3892	Chromosome	KPN_SCV	4.A.6.1.5	PTS system, N-acetylgalactosamine-specific IIB component 1 (EIIB-AGA) (N-acetylgalactosamine-permease IIB component 1) (Phosphotransferase enzyme II, B component 1) (EC 2.7.1.69) - Escherichia coli.	The PTS Mannose-Fructose-Sorbose (Man) Family	Phosphotransfer-driven Group Translocators(PTS)	Group Translocators	24.7	98.08	4.0E-10	148
gene3893	Chromosome	KPN_SCV	4.A.6.1.19	PTS system sorbose subfamily IIB component OS=Salmonella enterica subsp. enterica serovar Cubana str. 76814 GN=A628_05229 PE=4 SV=1	The PTS Mannose-Fructose-Sorbose (Man) Family	Phosphotransfer-driven Group Translocators(PTS)	Group Translocators	41.8	95.14	1.2E-37	387
gene3894	Chromosome	KPN_SCV	4.A.6.1.19	PTS system sorbose subfamily IIB component OS=Salmonella enterica subsp. enterica serovar Cubana str. 76814 GN=A628_05229 PE=4 SV=1	The PTS Mannose-Fructose-Sorbose (Man) Family	Phosphotransfer-driven Group Translocators(PTS)	Group Translocators	49.6	97.18	2.1E-73	696
gene3898	Chromosome	KPN_SCV	9.B.8.3.4	Putative membrane protein OS=Klebsiella pneumoniae (strain 342) GN=KPK_4035 PE=4 SV=1	The DUF2157 (DUF2157) Family	Putative transport proteins	Incompletely Characterized Transport Systems	97.4	98.84	4.1E-193	1729
gene3900	Chromosome	KPN_SCV	2.A.1.3.38	Transmembrane efflux protein OS=Streptomyces viridochromogenes DSM 40736 GN=SSQG_02504 PE=4 SV=1	The Major Facilitator Superfamily (MFS)	Porters(uniporters,symporters,antiporters)	Electrochemical Potential-driven Transporters	44.1	95.58	2.9E-88	826
gene3901	Chromosome	KPN_SCV	1.A.23.4.5	Miniconductance mechanosensitive channel OS=Escherichia coli (strain K12) GN=mscM PE=1 SV=1	The Small Conductance Mechanosensitive Ion Channel (MscS) Family	Alpha-Type Channels	Channels/Pores	81.9	100	1.5E-189	1699
gene3907	Chromosome	KPN_SCV	1.B.11.4.1	CFA/I fimbrial subunit C OS=Escherichia coli GN=cfaC PE=4 SV=1	The Outer Membrane Fimbrial Usher Porin (FUP) Family	Beta-Barrel Porins	Channels/Pores	27.7	32.78	4.6E-12	171
gene3914	Chromosome	KPN_SCV	2.A.1.10.3	Putative nucleoside transporter yegT OS=Escherichia coli (strain K12) GN=yegT PE=1 SV=1	The Major Facilitator Superfamily (MFS)	Porters(uniporters,symporters,antiporters)	Electrochemical Potential-driven Transporters	38.5	94.67	1.7E-68	655
gene3915	Chromosome	KPN_SCV	2.A.3.1.1	Phenylalanine-specific permease - Escherichia coli.	The Amino Acid-Polyamine-Organocation (APC) Family	Porters(uniporters,symporters,antiporters)	Electrochemical Potential-driven Transporters	87.3	99.56	6.0E-224	1996
gene3916	Chromosome	KPN_SCV	1.B.14.1.15	Ferrichrome receptor FcuA OS=Yersinia enterocolitica GN=fcuA PE=1 SV=1	The Outer Membrane Receptor (OMR) Family	Beta-Barrel Porins	Channels/Pores	53.1	97.54	2.4E-219	1958
gene3921	Chromosome	KPN_SCV	2.A.3.3.19	Amino acid APC family transporter OS=Pseudomonas aeruginosa (strain ATCC 15692 / PAO1 / 1C / PRS 101 / LMG 12228) GN=PA0220 PE=4 SV=1	The Amino Acid-Polyamine-Organocation (APC) Family	Porters(uniporters,symporters,antiporters)	Electrochemical Potential-driven Transporters	31.9	93.59	2.2E-54	534
gene3930	Chromosome	KPN_SCV	8.A.5.1.6	Uncharacterized oxidoreductase YajO OS=Escherichia coli (strain K12) GN=yajO PE=3 SV=2	The Voltage-gated K<sup>+</sup> Channel &beta;-subunit (Kv&beta;) Family	Auxiliary transport proteins	Accessory Factors Involved in Transport	34.8	98.74	7.2E-43	433
gene3931	Chromosome	KPN_SCV	3.A.1.3.29	Histidine transport ATP-binding protein HisP OS=Escherichia coli (strain K12) GN=hisP PE=1 SV=2	The ATP-binding Cassette (ABC) Superfamily	P-P-bond-hydrolysis-driventransporters	Primary Active Transporters	51.2	99.61	6.0E-72	683
gene3937	Chromosome	KPN_SCV	3.A.1.14.5	Hemin-binding periplasmic protein HMUT precursor - Yersinia pestis.	The ATP-binding Cassette (ABC) Superfamily	P-P-bond-hydrolysis-driventransporters	Primary Active Transporters	39.8	92.5	7.6E-49	485
gene3938	Chromosome	KPN_SCV	3.A.1.14.22	Putative secreted protein OS=Streptomyces coelicolor (strain ATCC BAA-471 / A3(2) / M145) GN=SCO2780 PE=1 SV=1	The ATP-binding Cassette (ABC) Superfamily	P-P-bond-hydrolysis-driventransporters	Primary Active Transporters	32.7	92.08	5.7E-33	347
gene3939	Chromosome	KPN_SCV	8.A.1.1.4	Inner membrane protein yiaV OS=Escherichia coli (strain K12) GN=yiaV PE=1 SV=1	The Membrane Fusion Protein (MFP) Family	Auxiliary transport proteins	Accessory Factors Involved in Transport	42.9	100	5.2E-80	754
gene3940	Chromosome	KPN_SCV	9.B.32.1.3	GTPase OS=Vibrio parahaemolyticus 16 GN=VPMS16_3045 PE=4 SV=1	The DUF3302 or Pfam11742 (YibI) Family	Putative transport proteins	Incompletely Characterized Transport Systems	64.9	97.37	4.6E-40	405
gene3943	Chromosome	KPN_SCV	1.B.3.1.2	SUCROSE PORIN PRECURSOR - Salmonella typhimurium.	The Sugar Porin (SP) Family	Beta-Barrel Porins	Channels/Pores	85.7	100	1.2E-257	2287
gene3944	Chromosome	KPN_SCV	4.A.1.2.1	PTS system, sucrose-specific IIBC component (EIIBC-SCR) (Sucrose- permease IIBC component) (Phosphotransferase enzyme II, BC component) (EC 2.7.1.69) (EII-SCR) - Salmonella typhimurium.	The PTS Glucose-Glucoside (Glc) Family	Phosphotransfer-driven Group Translocators(PTS)	Group Translocators	94.7	100	1.3E-242	2157
gene3948	Chromosome	KPN_SCV	3.A.1.2.15	Periplasmic binding protein/LacI transcriptional regulator OS=Shewanella pealeana (strain ATCC 700345 / ANG-SQ1) GN=Spea_2282 PE=4 SV=1	The ATP-binding Cassette (ABC) Superfamily	P-P-bond-hydrolysis-driventransporters	Primary Active Transporters	42.1	91.25	2.0E-59	576
gene3949	Chromosome	KPN_SCV	3.A.1.2.3	Galactose/methyl galactoside import ATP-binding protein mglA - Escherichia coli.	The ATP-binding Cassette (ABC) Superfamily	P-P-bond-hydrolysis-driventransporters	Primary Active Transporters	51.6	99.19	9.5E-143	1296
gene3950	Chromosome	KPN_SCV	3.A.1.2.1	D-ribose-binding periplasmic protein precursor - Escherichia coli.	The ATP-binding Cassette (ABC) Superfamily	P-P-bond-hydrolysis-driventransporters	Primary Active Transporters	31.3	96.42	2.7E-34	359
gene3957	Chromosome	KPN_SCV	9.B.111.1.5	lysine--tRNA ligase [Solirubrobacter pauli]	The 6 TMS Lysyl tRNA Synthetase (LysS) Family	Putative transport proteins	Incompletely Characterized Transport Systems	48.3	92.87	1.7E-118	1087
gene3958	Chromosome	KPN_SCV	2.A.17.1.5	Probable dipeptide and tripeptide permease YjdL OS=Escherichia coli (strain K12) GN=yjdL PE=1 SV=1	The Proton-dependent Oligopeptide Transporter (POT/PTR) Family	Porters(uniporters,symporters,antiporters)	Electrochemical Potential-driven Transporters	83.7	95.93	4.2E-223	1989
gene3960	Chromosome	KPN_SCV	2.A.3.2.2	Probable cadaverine/lysine antiporter - Escherichia coli.	The Amino Acid-Polyamine-Organocation (APC) Family	Porters(uniporters,symporters,antiporters)	Electrochemical Potential-driven Transporters	93	100	2.5E-235	2094
gene3979	Chromosome	KPN_SCV	1.B.1.1.18	Uncharacterized protein OS=Klebsiella pneumoniae (strain 342) GN=KPK_4204 PE=4 SV=1	The General Bacterial Porin (GBP) Family	Beta-Barrel Porins	Channels/Pores	97.6	100	3.0E-229	2041
gene3980	Chromosome	KPN_SCV	3.A.1.122.15	Uncharacterized ABC transporter ATP-binding protein YbbA OS=Escherichia coli (strain K12) GN=ybbA PE=3 SV=1	The ATP-binding Cassette (ABC) Superfamily	P-P-bond-hydrolysis-driventransporters	Primary Active Transporters	81.7	99.88	0	3333
gene3981	Chromosome	KPN_SCV	3.A.1.122.15	Uncharacterized ABC transporter ATP-binding protein YbbA OS=Escherichia coli (strain K12) GN=ybbA PE=3 SV=1	The ATP-binding Cassette (ABC) Superfamily	P-P-bond-hydrolysis-driventransporters	Primary Active Transporters	87.7	100	3.2E-109	1004
gene3985	Chromosome	KPN_SCV	3.A.1.139.2	Probable iron export ATP-binding protein FetA OS=Escherichia coli (strain K12) GN=fetA PE=1 SV=1	The ATP-binding Cassette (ABC) Superfamily	P-P-bond-hydrolysis-driventransporters	Primary Active Transporters	86.1	99.62	6.8E-116	1062
gene3986	Chromosome	KPN_SCV	3.A.1.139.2	Probable iron export ATP-binding protein FetA OS=Escherichia coli (strain K12) GN=fetA PE=1 SV=1	The ATP-binding Cassette (ABC) Superfamily	P-P-bond-hydrolysis-driventransporters	Primary Active Transporters	72.4	100	4.1E-93	865
gene3987	Chromosome	KPN_SCV	8.A.21.2.2	Protein QmcA OS=Escherichia coli (strain K12) GN=qmcA PE=1 SV=1	The Stomatin/Podocin/Band 7/Nephrosis.2/SPFH (Stomatin) Family	Auxiliary transport proteins	Accessory Factors Involved in Transport	89.4	99.02	4.1E-144	1306
gene3990	Chromosome	KPN_SCV	3.A.3.5.5	PROBABLE COPPER-TRANSPORTING ATPASE (EC 3.6.3.4) - Escherichia coli.	The P-type ATPase (P-ATPase) Superfamily	P-P-bond-hydrolysis-driventransporters	Primary Active Transporters	88	100	0	3614
gene3994	Chromosome	KPN_SCV	2.A.1.35.1	Fosmidomycin resistance protein - Escherichia coli.	The Major Facilitator Superfamily (MFS)	Porters(uniporters,symporters,antiporters)	Electrochemical Potential-driven Transporters	89.1	99.75	2.9E-198	1774
gene3995	Chromosome	KPN_SCV	2.A.37.1.5	Inner membrane protein ybaL OS=Escherichia coli (strain K12) GN=ybaL PE=1 SV=2	The Monovalent Cation:Proton Antiporter-2 (CPA2) Family	Porters(uniporters,symporters,antiporters)	Electrochemical Potential-driven Transporters	91.6	100	4.2E-280	2481
gene4008	Chromosome	KPN_SCV	1.A.23.1.1	POTASSIUM EFFLUX SYSTEM KEFA (AEFA PROTEIN) - Escherichia coli.	The Small Conductance Mechanosensitive Ion Channel (MscS) Family	Alpha-Type Channels	Channels/Pores	84.5	98.83	0	4580
gene4010	Chromosome	KPN_SCV	2.A.6.2.49	Multidrug efflux pump accessory protein AcrZ OS=Klebsiella pneumoniae subsp. pneumoniae (strain ATCC 700721 / MGH 78578) GN=ybhT PE=3 SV=1	The Resistance-Nodulation-Cell Division (RND) Superfamily	Porters(uniporters,symporters,antiporters)	Electrochemical Potential-driven Transporters	95.2	100	4.1E-205	1833
gene4011	Chromosome	KPN_SCV	2.A.6.2.2	Multidrug efflux pump accessory protein AcrZ OS=Escherichia coli (strain K12) GN=acrZ PE=1 SV=1	The Resistance-Nodulation-Cell Division (RND) Superfamily	Porters(uniporters,symporters,antiporters)	Electrochemical Potential-driven Transporters	91.5	100	0	4784
gene4021	Chromosome	KPN_SCV	1.B.3.1.14	maltoporin LamB [Aeromonas veronii]	The Sugar Porin (SP) Family	Beta-Barrel Porins	Channels/Pores	41.4	98.35	4.0E-89	833
gene4022	Chromosome	KPN_SCV	4.A.1.1.1	Putative inhibitor of glucose uptake transporter SgrT OS=Escherichia coli (strain K12) OX=83333 GN=sgrT PE=1 SV=1	The PTS Glucose-Glucoside (Glc) Family	Phosphotransfer-driven Group Translocators(PTS)	Group Translocators	54.3	67.31	6.1E-15	188
gene4025	Chromosome	KPN_SCV	3.A.1.1.2	Cyclodextrin-binding protein OS=Bacillus subtilis GN=cycB PE=1 SV=1	The ATP-binding Cassette (ABC) Superfamily	P-P-bond-hydrolysis-driventransporters	Primary Active Transporters	65.6	97.88	2.0E-100	929
gene4026	Chromosome	KPN_SCV	3.A.1.1.2	Cyclodextrin-binding protein OS=Bacillus subtilis GN=cycB PE=1 SV=1	The ATP-binding Cassette (ABC) Superfamily	P-P-bond-hydrolysis-driventransporters	Primary Active Transporters	67.1	95.63	4.0E-169	1523
gene4027	Chromosome	KPN_SCV	3.A.1.1.2	Cyclodextrin-binding protein OS=Bacillus subtilis GN=cycB PE=1 SV=1	The ATP-binding Cassette (ABC) Superfamily	P-P-bond-hydrolysis-driventransporters	Primary Active Transporters	48.9	97.07	8.6E-105	968
gene4028	Chromosome	KPN_SCV	3.A.1.1.4	Lactose-binding protein precursor (LBP) - Agrobacterium radiobacter.	The ATP-binding Cassette (ABC) Superfamily	P-P-bond-hydrolysis-driventransporters	Primary Active Transporters	62.7	85.37	2.6E-105	972
gene4029	Chromosome	KPN_SCV	9.B.34.1.5	Diguanylate cyclase (GGDEF) domain-containing protein OS=Bacillus cereus HuA2-4 GN=IG7_01488 PE=4 SV=1	The Kinase/Phosphatase/Cyclic-GMP Synthase/Cyclic di-GMP Hydrolase (KPSH) Family	Putative transport proteins	Incompletely Characterized Transport Systems	34	47.59	6.9E-35	366
gene4031	Chromosome	KPN_SCV	2.A.113.1.1	Uncharacterized protein yohN OS=Escherichia coli (strain K12) GN=yohN PE=4 SV=1	The Nickel/cobalt Transporter (NicO) Family	Porters(uniporters,symporters,antiporters)	Electrochemical Potential-driven Transporters	61.3	100	6.4E-91	847
gene4032	Chromosome	KPN_SCV	2.A.115.2.6	Predicted membrane protein OS=Kytococcus sedentarius (strain ATCC 14392 / DSM 20547 / CCM 314 / 541) GN=Ksed_21650 PE=4 SV=1	The Novobiocin Exporter (NbcE) Family	Porters(uniporters,symporters,antiporters)	Electrochemical Potential-driven Transporters	53.6	96.08	7.6E-54	526
gene4050	Chromosome	KPN_SCV	1.A.11.1.1	Ammonia channel - Escherichia coli.	The Ammonium Transporter Channel (Amt) Family	Alpha-Type Channels	Channels/Pores	89	100	1.9E-219	1957
gene4052	Chromosome	KPN_SCV	3.A.1.106.13	Multidrug resistance-like ATP-binding protein MdlB OS=Escherichia coli (strain K12) GN=mdlB PE=1 SV=1	The ATP-binding Cassette (ABC) Superfamily	P-P-bond-hydrolysis-driventransporters	Primary Active Transporters	87	100	5.4E-286	2532
gene4053	Chromosome	KPN_SCV	3.A.1.106.13	Multidrug resistance-like ATP-binding protein MdlB OS=Escherichia coli (strain K12) GN=mdlB PE=1 SV=1	The ATP-binding Cassette (ABC) Superfamily	P-P-bond-hydrolysis-driventransporters	Primary Active Transporters	85.1	100	4.0E-289	2559
gene4060	Chromosome	KPN_SCV	3.A.11.2.3	Putative uncharacterized protein - Vibrio cholerae V52.	The Bacterial Competence-related DNA Transformation Transporter (DNA-T) Family	P-P-bond-hydrolysis-driventransporters	Primary Active Transporters	49.4	65.57	5.1E-13	172
gene4065	Chromosome	KPN_SCV	3.A.26.1.1	Exp-2 protein OS=Plasmodium falciparum GN=Exp-2 PE=4 SV=1	The Plasmodium Translocon of Exported proteins (PTEX) Family	P-P-bond-hydrolysis-driventransporters	Primary Active Transporters	42.4	83.09	3.0E-37	383
gene4069	Chromosome	KPN_SCV	2.A.1.25.2	Protein ampG - Escherichia coli.	The Major Facilitator Superfamily (MFS)	Porters(uniporters,symporters,antiporters)	Electrochemical Potential-driven Transporters	85.5	99.8	1.3E-237	2114
gene4070	Chromosome	KPN_SCV	3.D.4.5.1	Ubiquinol oxidase subunit 1 OS=Escherichia coli (strain K12) GN=cyoB PE=1 SV=1	The Proton-translocating Cytochrome Oxidase (COX) Superfamily	Oxidoreduction-driven transporters	Primary Active Transporters	90.5	100	3.0E-166	1497
gene4071	Chromosome	KPN_SCV	3.D.4.5.1	Ubiquinol oxidase subunit 1 OS=Escherichia coli (strain K12) GN=cyoB PE=1 SV=1	The Proton-translocating Cytochrome Oxidase (COX) Superfamily	Oxidoreduction-driven transporters	Primary Active Transporters	92.2	100	0	3271
gene4072	Chromosome	KPN_SCV	3.D.4.5.1	Ubiquinol oxidase subunit 1 OS=Escherichia coli (strain K12) GN=cyoB PE=1 SV=1	The Proton-translocating Cytochrome Oxidase (COX) Superfamily	Oxidoreduction-driven transporters	Primary Active Transporters	90.7	100	6.5E-106	975
gene4073	Chromosome	KPN_SCV	3.D.4.5.1	Ubiquinol oxidase subunit 1 OS=Escherichia coli (strain K12) GN=cyoB PE=1 SV=1	The Proton-translocating Cytochrome Oxidase (COX) Superfamily	Oxidoreduction-driven transporters	Primary Active Transporters	86.2	100	6.3E-47	464
gene4082	Chromosome	KPN_SCV	2.A.1.15.1	4-hydroxybenzoate transporter - Pseudomonas putida.	The Major Facilitator Superfamily (MFS)	Porters(uniporters,symporters,antiporters)	Electrochemical Potential-driven Transporters	48.6	98	1.7E-78	740
gene4083	Chromosome	KPN_SCV	2.A.1.15.1	4-hydroxybenzoate transporter - Pseudomonas putida.	The Major Facilitator Superfamily (MFS)	Porters(uniporters,symporters,antiporters)	Electrochemical Potential-driven Transporters	49.2	85.71	8.4E-28	300
gene4085	Chromosome	KPN_SCV	2.A.1.2.60	Inner membrane transport protein YajR OS=Escherichia coli (strain K12) GN=yajR PE=1 SV=2	The Major Facilitator Superfamily (MFS)	Porters(uniporters,symporters,antiporters)	Electrochemical Potential-driven Transporters	82.3	99.56	1.1E-209	1873
gene4094	Chromosome	KPN_SCV	8.A.5.1.6	Uncharacterized oxidoreductase YajO OS=Escherichia coli (strain K12) GN=yajO PE=3 SV=2	The Voltage-gated K<sup>+</sup> Channel &beta;-subunit (Kv&beta;) Family	Auxiliary transport proteins	Accessory Factors Involved in Transport	84.3	100	7.4E-160	1442
gene4102	Chromosome	KPN_SCV	1.B.10.1.1	Nucleoside-specific channel-forming protein tsx - Escherichia coli.	The Nucleoside-specific Channel-forming Outer Membrane Porin (Tsx) Family	Beta-Barrel Porins	Channels/Pores	87.4	100	1.8E-160	1447
gene4105	Chromosome	KPN_SCV	2.A.6.4.1	Protein-export membrane protein secD - Escherichia coli.	The Resistance-Nodulation-Cell Division (RND) Superfamily	Porters(uniporters,symporters,antiporters)	Electrochemical Potential-driven Transporters	88.5	100	5.3E-158	1426
gene4106	Chromosome	KPN_SCV	2.A.6.4.1	Protein-export membrane protein secD - Escherichia coli.	The Resistance-Nodulation-Cell Division (RND) Superfamily	Porters(uniporters,symporters,antiporters)	Electrochemical Potential-driven Transporters	93.2	100	7.6999999999986E-312	2755
gene4107	Chromosome	KPN_SCV	3.A.5.1.1	Uncharacterized protein ybaA OS=Escherichia coli (strain K12) GN=ybaA PE=4 SV=1	The General Secretory Pathway (Sec) Family	P-P-bond-hydrolysis-driventransporters	Primary Active Transporters	97.3	100	1.0E-52	514
gene4114	Chromosome	KPN_SCV	4.A.7.1.2	Putative PTS system, Specific IIC component OS=Escherichia coli (strain 55989 / EAEC) GN=vpeC PE=4 SV=1	The PTS L-Ascorbate (L-Asc) Family	Phosphotransfer-driven Group Translocators(PTS)	Group Translocators	43.5	87.69	4.3E-97	902
gene4122	Chromosome	KPN_SCV	8.A.9.1.3	Alpha-amylase SusG OS=Bacteroides thetaiotaomicron (strain ATCC 29148 / DSM 2079 / NCTC 10582 / E50 / VPI-5482) OX=226186 GN=susG PE=1 SV=1	The rBAT Transport Accessory Protein (rBAT) Family	Auxiliary transport proteins	Accessory Factors Involved in Transport	42.7	18.18	2.3E-21	250
gene4123	Chromosome	KPN_SCV	2.A.3.1.6	Proline-specific permease PROY - Salmonella typhimurium.	The Amino Acid-Polyamine-Organocation (APC) Family	Porters(uniporters,symporters,antiporters)	Electrochemical Potential-driven Transporters	95	99.78	3.8E-247	2196
gene4124	Chromosome	KPN_SCV	2.A.26.1.10	Branched-chain amino acid transport system 2 carrier protein OS=Escherichia coli (strain K12) GN=brnQ PE=1 SV=1	The Branched Chain Amino Acid:Cation Symporter (LIVCS) Family	Porters(uniporters,symporters,antiporters)	Electrochemical Potential-driven Transporters	89.7	100	6.6E-220	1961
gene4141	Chromosome	KPN_SCV	2.A.1.2.20	Hypothetical transport protein yceE - Escherichia coli.	The Major Facilitator Superfamily (MFS)	Porters(uniporters,symporters,antiporters)	Electrochemical Potential-driven Transporters	61.2	95.49	5.0E-126	1151
gene4144	Chromosome	KPN_SCV	9.B.382.1.1	Uncharacterized protein YaiZ OS=Escherichia coli (strain K12) OX=83333 GN=yaiZ PE=4 SV=1	The DUF2754 domain or YaiZ (DUF2754) Family	Putative transport proteins	Incompletely Characterized Transport Systems	78.5	97.01	9.9E-27	288
gene4145	Chromosome	KPN_SCV	9.B.381.1.1	Inner membrane protein YaiY OS=Escherichia coli (strain K12) OX=83333 GN=yaiY PE=1 SV=1	The DUF2755 or YaiY (DUF2755) Family	Putative transport proteins	Incompletely Characterized Transport Systems	59.4	100	6.4E-30	317
gene4147	Chromosome	KPN_SCV	9.A.18.1.1	Protein sbmA - Escherichia coli.	The Peptide Uptake Permease (PUP) Family	Recognized transporters of unknown biochemical mechanism	Incompletely Characterized Transport Systems	86.7	99.75	1.0E-206	1847
gene4154	Chromosome	KPN_SCV	3.A.1.17.1	Taurine-binding periplasmic protein precursor (Sulfate starvation- induced protein 1) (SSI1) - Escherichia coli.	The ATP-binding Cassette (ABC) Superfamily	P-P-bond-hydrolysis-driventransporters	Primary Active Transporters	89.8	100	1.2E-131	1198
gene4155	Chromosome	KPN_SCV	3.A.1.17.1	Taurine-binding periplasmic protein precursor (Sulfate starvation- induced protein 1) (SSI1) - Escherichia coli.	The ATP-binding Cassette (ABC) Superfamily	P-P-bond-hydrolysis-driventransporters	Primary Active Transporters	87.8	100	4.2E-126	1150
gene4156	Chromosome	KPN_SCV	3.A.1.17.1	Taurine-binding periplasmic protein precursor (Sulfate starvation- induced protein 1) (SSI1) - Escherichia coli.	The ATP-binding Cassette (ABC) Superfamily	P-P-bond-hydrolysis-driventransporters	Primary Active Transporters	87.8	100	3.6E-159	1436
gene4158	Chromosome	KPN_SCV	2.A.3.1.10	Probable S-methylmethionine permease - Escherichia coli.	The Amino Acid-Polyamine-Organocation (APC) Family	Porters(uniporters,symporters,antiporters)	Electrochemical Potential-driven Transporters	92.9	99.15	5.9E-251	2229
gene4159	Chromosome	KPN_SCV	2.A.3.5.1	ETHANOLAMINE PERMEASE - Rhodococcus erythropolis.	The Amino Acid-Polyamine-Organocation (APC) Family	Porters(uniporters,symporters,antiporters)	Electrochemical Potential-driven Transporters	38.7	92.59	1.4E-63	613
gene4163	Chromosome	KPN_SCV	3.A.1.4.10	ABC transporter ATP-binding protein-branched chain amino acid transport OS=Streptococcus pneumoniae (strain ATCC BAA-255 / R6) GN=livF PE=3 SV=1	The ATP-binding Cassette (ABC) Superfamily	P-P-bond-hydrolysis-driventransporters	Primary Active Transporters	44.7	97.66	3.0E-59	574
gene4164	Chromosome	KPN_SCV	3.A.1.4.10	ABC transporter ATP-binding protein-branched chain amino acid transport OS=Streptococcus pneumoniae (strain ATCC BAA-255 / R6) GN=livF PE=3 SV=1	The ATP-binding Cassette (ABC) Superfamily	P-P-bond-hydrolysis-driventransporters	Primary Active Transporters	35	90.26	2.5E-36	377
gene4165	Chromosome	KPN_SCV	3.A.1.4.10	ABC transporter ATP-binding protein-branched chain amino acid transport OS=Streptococcus pneumoniae (strain ATCC BAA-255 / R6) GN=livF PE=3 SV=1	The ATP-binding Cassette (ABC) Superfamily	P-P-bond-hydrolysis-driventransporters	Primary Active Transporters	47	95.77	1.5E-62	602
gene4166	Chromosome	KPN_SCV	3.A.1.4.8	Leucine-, isoleucine-, valine-, threonine-, and alanine-binding protein OS=Pseudomonas aeruginosa (strain ATCC 15692 / PAO1 / 1C / PRS 101 / LMG 12228) GN=braC PE=1 SV=2	The ATP-binding Cassette (ABC) Superfamily	P-P-bond-hydrolysis-driventransporters	Primary Active Transporters	53.6	100	2.1E-60	583
gene4168	Chromosome	KPN_SCV	3.A.1.3.10	Cystine-binding periplasmic protein - Escherichia coli.	The ATP-binding Cassette (ABC) Superfamily	P-P-bond-hydrolysis-driventransporters	Primary Active Transporters	33.3	91.45	3.8E-29	314
gene4169	Chromosome	KPN_SCV	3.A.1.3.9	Glutamate-binding protein precursor - Corynebacterium glutamicum (Brevibacterium flavum).	The ATP-binding Cassette (ABC) Superfamily	P-P-bond-hydrolysis-driventransporters	Primary Active Transporters	55	88.24	3.7E-64	616
gene4170	Chromosome	KPN_SCV	3.A.1.3.22	Probable binding protein component of ABC transporter OS=Pseudomonas aeruginosa (strain ATCC 15692 / PAO1 / 1C / PRS 101 / LMG 12228) GN=PA1342 PE=4 SV=1	The ATP-binding Cassette (ABC) Superfamily	P-P-bond-hydrolysis-driventransporters	Primary Active Transporters	34.4	88.4	6.7E-28	303
gene4171	Chromosome	KPN_SCV	3.A.1.3.18	Permease protein of amino acid ABC transporter - Anabaena sp. (strain PCC 7120).	The ATP-binding Cassette (ABC) Superfamily	P-P-bond-hydrolysis-driventransporters	Primary Active Transporters	38.9	86.9	1.2E-23	266
gene4178	Chromosome	KPN_SCV	3.A.1.9.1	Phosphonates transport ATP-binding protein phnC - Escherichia coli.	The ATP-binding Cassette (ABC) Superfamily	P-P-bond-hydrolysis-driventransporters	Primary Active Transporters	38.9	87.86	3.7E-43	435
gene4179	Chromosome	KPN_SCV	3.A.1.9.2	Putative transporter - Mycobacterium smegmatis (strain ATCC 700084 / mc(2)155).	The ATP-binding Cassette (ABC) Superfamily	P-P-bond-hydrolysis-driventransporters	Primary Active Transporters	26.4	73.4	8.7E-17	208
gene4180	Chromosome	KPN_SCV	3.A.1.9.3	Phosphonate ABC transporter, inner membrane subunit OS=Trichodesmium erythraeum (strain IMS101) OX=203124 GN=Tery_0367 PE=3 SV=1	The ATP-binding Cassette (ABC) Superfamily	P-P-bond-hydrolysis-driventransporters	Primary Active Transporters	38.9	65.52	4.9E-30	322
gene4181	Chromosome	KPN_SCV	3.A.1.9.1	Phosphonates transport ATP-binding protein phnC - Escherichia coli.	The ATP-binding Cassette (ABC) Superfamily	P-P-bond-hydrolysis-driventransporters	Primary Active Transporters	38.9	70.75	4.5E-31	331
gene4185	Chromosome	KPN_SCV	1.B.1.1.2	OUTER MEMBRANE PORE PROTEIN E PRECURSOR - Escherichia coli.	The General Bacterial Porin (GBP) Family	Beta-Barrel Porins	Channels/Pores	84.3	100	2.3E-175	1576
gene4198	Chromosome	KPN_SCV	1.B.11.2.1	OUTER MEMBRANE USHER PROTEIN PAPC PRECURSOR - Escherichia coli.	The Outer Membrane Fimbrial Usher Porin (FUP) Family	Beta-Barrel Porins	Channels/Pores	46.7	94.6	3.7E-211	1888
gene4200	Chromosome	KPN_SCV	1.C.80.1.4	Putative fimbrial-like adhesin protein OS=Escherichia coli (strain 55989 / EAEC) GN=EC55989_0702 PE=4 SV=1	The Cytotoxic Major Fimbrial Subunit (MrxA) Family	Pore-Forming Toxins(Proteins and Peptides)	Channels/Pores	31.7	98.88	3.7E-12	166
gene4217	Chromosome	KPN_SCV	2.A.3.1.4	GABA permease (4-amino butyrate transport carrier) (Gamma- aminobutyrate permease) - Escherichia coli.	The Amino Acid-Polyamine-Organocation (APC) Family	Porters(uniporters,symporters,antiporters)	Electrochemical Potential-driven Transporters	93.3	100	2.9E-242	2154
gene4227	Chromosome	KPN_SCV	3.D.5.1.1	Uncharacterized protein OS=Vibrio alginolyticus 40B GN=VMC_17400 PE=4 SV=1	The Na<sup>+</sup>-translocating NADH:Quinone Dehydrogenase (Na-NDH or NQR) Family	Oxidoreduction-driven transporters	Primary Active Transporters	53.7	94.37	1.7E-16	200
gene4228	Chromosome	KPN_SCV	3.D.5.1.1	Uncharacterized protein OS=Vibrio alginolyticus 40B GN=VMC_17400 PE=4 SV=1	The Na<sup>+</sup>-translocating NADH:Quinone Dehydrogenase (Na-NDH or NQR) Family	Oxidoreduction-driven transporters	Primary Active Transporters	78.6	100	1.3E-190	1708
gene4229	Chromosome	KPN_SCV	3.D.5.1.1	Uncharacterized protein OS=Vibrio alginolyticus 40B GN=VMC_17400 PE=4 SV=1	The Na<sup>+</sup>-translocating NADH:Quinone Dehydrogenase (Na-NDH or NQR) Family	Oxidoreduction-driven transporters	Primary Active Transporters	86.4	100	8.9E-92	853
gene4230	Chromosome	KPN_SCV	3.D.5.1.1	Uncharacterized protein OS=Vibrio alginolyticus 40B GN=VMC_17400 PE=4 SV=1	The Na<sup>+</sup>-translocating NADH:Quinone Dehydrogenase (Na-NDH or NQR) Family	Oxidoreduction-driven transporters	Primary Active Transporters	75.2	97.17	9.9E-81	758
gene4231	Chromosome	KPN_SCV	3.D.5.1.1	Uncharacterized protein OS=Vibrio alginolyticus 40B GN=VMC_17400 PE=4 SV=1	The Na<sup>+</sup>-translocating NADH:Quinone Dehydrogenase (Na-NDH or NQR) Family	Oxidoreduction-driven transporters	Primary Active Transporters	58	97.35	1.1E-81	767
gene4232	Chromosome	KPN_SCV	3.D.5.1.1	Uncharacterized protein OS=Vibrio alginolyticus 40B GN=VMC_17400 PE=4 SV=1	The Na<sup>+</sup>-translocating NADH:Quinone Dehydrogenase (Na-NDH or NQR) Family	Oxidoreduction-driven transporters	Primary Active Transporters	75.9	99.76	1.3E-185	1665
gene4233	Chromosome	KPN_SCV	3.D.5.1.1	Uncharacterized protein OS=Vibrio alginolyticus 40B GN=VMC_17400 PE=4 SV=1	The Na<sup>+</sup>-translocating NADH:Quinone Dehydrogenase (Na-NDH or NQR) Family	Oxidoreduction-driven transporters	Primary Active Transporters	63.5	100	3.7E-162	1463
gene4239	Chromosome	KPN_SCV	2.A.76.1.4	Hypothetical protein yfiK - Escherichia coli.	The Resistance to Homoserine/Threonine (RhtB) Family	Porters(uniporters,symporters,antiporters)	Electrochemical Potential-driven Transporters	68.4	98.47	2.0E-67	643
gene4249	Chromosome	KPN_SCV	2.A.1.2.65	Inner membrane transport protein ydhP OS=Escherichia coli (strain K12) GN=ydhP PE=1 SV=1	The Major Facilitator Superfamily (MFS)	Porters(uniporters,symporters,antiporters)	Electrochemical Potential-driven Transporters	42.9	95.2	5.1E-70	668
gene4251	Chromosome	KPN_SCV	8.A.5.1.4	General stress protein 69 OS=Bacillus subtilis (strain 168) GN=yhdN PE=1 SV=2	The Voltage-gated K<sup>+</sup> Channel &beta;-subunit (Kv&beta;) Family	Auxiliary transport proteins	Accessory Factors Involved in Transport	32.4	59.18	2.8E-16	203
gene4260	Chromosome	KPN_SCV	3.A.1.24.1	D-methionine-binding lipoprotein MetQ precursor - Escherichia coli.	The ATP-binding Cassette (ABC) Superfamily	P-P-bond-hydrolysis-driventransporters	Primary Active Transporters	92.1	100	2.8E-178	1601
gene4261	Chromosome	KPN_SCV	3.A.1.24.1	D-methionine-binding lipoprotein MetQ precursor - Escherichia coli.	The ATP-binding Cassette (ABC) Superfamily	P-P-bond-hydrolysis-driventransporters	Primary Active Transporters	95.4	100	5.7E-108	993
gene4262	Chromosome	KPN_SCV	3.A.1.24.1	D-methionine-binding lipoprotein MetQ precursor - Escherichia coli.	The ATP-binding Cassette (ABC) Superfamily	P-P-bond-hydrolysis-driventransporters	Primary Active Transporters	95.2	100	3.9E-146	1323
gene4283	Chromosome	KPN_SCV	1.B.33.1.3	Lipoprotein-34 precursor - Escherichia coli.	The Outer Membrane Protein Insertion Porin (Bam Complex) (OmpIP) Family	Beta-Barrel Porins	Channels/Pores	91.4	100	0	3918
gene4284	Chromosome	KPN_SCV	9.B.149.2.1	Regulator of sigma-W protease RasP OS=Bacillus subtilis (strain 168) GN=rasP PE=1 SV=1	The M50 Peptidase (M50-P) Family	Putative transport proteins	Incompletely Characterized Transport Systems	33.3	50.67	3.1E-31	334
gene4285	Chromosome	KPN_SCV	9.B.273.1.2	phosphatidate cytidylyltransferase [Burkholderia cenocepacia]	The Phosphatidate Cytidylyltransferase (PCT) Family	Putative transport proteins	Incompletely Characterized Transport Systems	33	96.92	8.0E-24	268
gene4297	Chromosome	KPN_SCV	9.B.160.1.10	Putative S1C family peptidase OS=Kocuria rhizophila (strain ATCC 9341 / DSM 348 / NBRC 103217 / DC2201) GN=KRH_04540 PE=4 SV=1	The Colicin V Production (CvpA) Family	Putative transport proteins	Incompletely Characterized Transport Systems	30.6	34.17	1.9E-10	155
gene4300	Chromosome	KPN_SCV	3.A.1.13.1	Vitamin B12 transport system permease protein btuC - Escherichia coli.	The ATP-binding Cassette (ABC) Superfamily	P-P-bond-hydrolysis-driventransporters	Primary Active Transporters	74	99.62	2.5E-105	971
gene4301	Chromosome	KPN_SCV	1.A.62.2.2	Uncharacterized protein OS=Yersinia pestis PY-02 GN=YPPY02_3851 PE=4 SV=1	The Homotrimeric Cation Channel (TRIC) Family	Alpha-Type Channels	Channels/Pores	85.7	98.07	6.9E-95	880
gene4303	Chromosome	KPN_SCV	2.A.49.5.5	H(+)/Cl(-) exchange transporter ClcA OS=Citrobacter koseri (strain ATCC BAA-895 / CDC 4225-83 / SGSC4696) GN=clcA PE=3 SV=1	The Chloride Carrier/Channel (ClC) Family	Porters(uniporters,symporters,antiporters)	Electrochemical Potential-driven Transporters	86.7	93.84	6.1E-230	2048
gene4305	Chromosome	KPN_SCV	3.A.1.14.3	Ferrichrome transport system permease protein fhuB (Ferrichrome uptake protein fhuB) - Escherichia coli.	The ATP-binding Cassette (ABC) Superfamily	P-P-bond-hydrolysis-driventransporters	Primary Active Transporters	83.3	100	1.5E-305	2701
gene4306	Chromosome	KPN_SCV	3.A.1.14.3	Ferrichrome transport system permease protein fhuB (Ferrichrome uptake protein fhuB) - Escherichia coli.	The ATP-binding Cassette (ABC) Superfamily	P-P-bond-hydrolysis-driventransporters	Primary Active Transporters	73.5	98.31	9.8E-127	1156
gene4307	Chromosome	KPN_SCV	3.A.1.14.3	Ferrichrome transport system permease protein fhuB (Ferrichrome uptake protein fhuB) - Escherichia coli.	The ATP-binding Cassette (ABC) Superfamily	P-P-bond-hydrolysis-driventransporters	Primary Active Transporters	92.5	100	4.3E-142	1288
gene4308	Chromosome	KPN_SCV	1.B.14.1.2	FERRICHROME-IRON RECEPTOR PRECURSOR (FERRIC HYDROXAMATE UPTAKE) (FERRIC HYDROXAMATE RECEPTOR) - Escherichia coli.	The Outer Membrane Receptor (OMR) Family	Beta-Barrel Porins	Channels/Pores	60.9	100	2.6E-261	2320
gene4310	Chromosome	KPN_SCV	9.B.42.1.1	General secretion pathway protein A - Aeromonas hydrophila.	The ExeAB (ExeAB) Secretin Assembly/Export Complex	Putative transport proteins	Incompletely Characterized Transport Systems	35.2	49.19	8.0E-10	146
gene4312	Chromosome	KPN_SCV	3.A.15.1.1	General secretion pathway protein C (Pullulanase secretion envelope pulC) - Klebsiella pneumoniae.	The Outer Membrane Protein Secreting Main Terminal Branch (MTB) Family	P-P-bond-hydrolysis-driventransporters	Primary Active Transporters	58.5	98.93	1.4E-77	732
gene4313	Chromosome	KPN_SCV	1.B.22.1.1	3.A.15.1.1 General secretion pathway protein D	The Outer Bacterial Membrane Secretin (Secretin) Family	Beta-Barrel Porins	Channels/Pores	93.1	99.24	0	2942
gene4314	Chromosome	KPN_SCV	3.A.15.1.1	General secretion pathway protein C (Pullulanase secretion envelope pulC) - Klebsiella pneumoniae.	The Outer Membrane Protein Secreting Main Terminal Branch (MTB) Family	P-P-bond-hydrolysis-driventransporters	Primary Active Transporters	86.5	99.8	1.5E-241	2148
gene4315	Chromosome	KPN_SCV	3.A.15.1.1	General secretion pathway protein C (Pullulanase secretion envelope pulC) - Klebsiella pneumoniae.	The Outer Membrane Protein Secreting Main Terminal Branch (MTB) Family	P-P-bond-hydrolysis-driventransporters	Primary Active Transporters	78	100	4.3E-157	1419
gene4316	Chromosome	KPN_SCV	3.A.15.1.1	General secretion pathway protein C (Pullulanase secretion envelope pulC) - Klebsiella pneumoniae.	The Outer Membrane Protein Secreting Main Terminal Branch (MTB) Family	P-P-bond-hydrolysis-driventransporters	Primary Active Transporters	90	100	1.9E-72	685
gene4317	Chromosome	KPN_SCV	3.A.15.1.1	General secretion pathway protein C (Pullulanase secretion envelope pulC) - Klebsiella pneumoniae.	The Outer Membrane Protein Secreting Main Terminal Branch (MTB) Family	P-P-bond-hydrolysis-driventransporters	Primary Active Transporters	59.8	95.91	2.4E-53	521
gene4318	Chromosome	KPN_SCV	3.A.15.1.1	General secretion pathway protein C (Pullulanase secretion envelope pulC) - Klebsiella pneumoniae.	The Outer Membrane Protein Secreting Main Terminal Branch (MTB) Family	P-P-bond-hydrolysis-driventransporters	Primary Active Transporters	81	100	2.3E-50	494
gene4319	Chromosome	KPN_SCV	3.A.15.1.1	General secretion pathway protein C (Pullulanase secretion envelope pulC) - Klebsiella pneumoniae.	The Outer Membrane Protein Secreting Main Terminal Branch (MTB) Family	P-P-bond-hydrolysis-driventransporters	Primary Active Transporters	69.7	98.48	1.3E-71	679
gene4320	Chromosome	KPN_SCV	3.A.15.1.1	General secretion pathway protein C (Pullulanase secretion envelope pulC) - Klebsiella pneumoniae.	The Outer Membrane Protein Secreting Main Terminal Branch (MTB) Family	P-P-bond-hydrolysis-driventransporters	Primary Active Transporters	72.1	99.39	2.1E-130	1188
gene4321	Chromosome	KPN_SCV	3.A.15.1.1	General secretion pathway protein C (Pullulanase secretion envelope pulC) - Klebsiella pneumoniae.	The Outer Membrane Protein Secreting Main Terminal Branch (MTB) Family	P-P-bond-hydrolysis-driventransporters	Primary Active Transporters	54.8	99.74	2.1E-108	999
gene4322	Chromosome	KPN_SCV	3.A.15.1.1	General secretion pathway protein C (Pullulanase secretion envelope pulC) - Klebsiella pneumoniae.	The Outer Membrane Protein Secreting Main Terminal Branch (MTB) Family	P-P-bond-hydrolysis-driventransporters	Primary Active Transporters	56.3	99.38	2.1E-46	461
gene4323	Chromosome	KPN_SCV	3.A.15.1.1	General secretion pathway protein C (Pullulanase secretion envelope pulC) - Klebsiella pneumoniae.	The Outer Membrane Protein Secreting Main Terminal Branch (MTB) Family	P-P-bond-hydrolysis-driventransporters	Primary Active Transporters	48.4	100	2.1E-61	592
gene4324	Chromosome	KPN_SCV	3.A.15.1.1	General secretion pathway protein C (Pullulanase secretion envelope pulC) - Klebsiella pneumoniae.	The Outer Membrane Protein Secreting Main Terminal Branch (MTB) Family	P-P-bond-hydrolysis-driventransporters	Primary Active Transporters	70.1	83.08	1.7E-82	774
gene4337	Chromosome	KPN_SCV	3.A.1.105.17	Inner membrane transport permease YadH OS=Escherichia coli (strain K12) GN=yadH PE=1 SV=1	The ATP-binding Cassette (ABC) Superfamily	P-P-bond-hydrolysis-driventransporters	Primary Active Transporters	93.4	100	1.6E-133	1214
gene4338	Chromosome	KPN_SCV	3.A.1.105.17	Inner membrane transport permease YadH OS=Escherichia coli (strain K12) GN=yadH PE=1 SV=1	The ATP-binding Cassette (ABC) Superfamily	P-P-bond-hydrolysis-driventransporters	Primary Active Transporters	93.2	100	4.8E-161	1452
gene4339	Chromosome	KPN_SCV	2.A.53.3.8	Carbonic anhydrase (EC 4.2.1.1) - Leptospira interrogans.	The Sulfate Permease (SulP) Family	Porters(uniporters,symporters,antiporters)	Electrochemical Potential-driven Transporters	47.4	86.82	8.2E-54	526
gene4341	Chromosome	KPN_SCV	9.B.306.4.2	pyrroloquinoline quinone-dependent dehydrogenase [Escherichia coli]	The Putative Calcium Binding Protein with Similarity to the C-termini of Anoctamins (1.A.17.5) (CBP) Family	Putative transport proteins	Incompletely Characterized Transport Systems	89.8	100	0	3911
gene4342	Chromosome	KPN_SCV	1.B.76.1.8	Blue copper oxidase CueO OS=Escherichia coli (strain K12) GN=cueO PE=1 SV=2	The Copper Resistance Putative Porin (CopB) Family	Beta-Barrel Porins	Channels/Pores	79.2	100	2.6E-247	2198
gene4343	Chromosome	KPN_SCV	8.A.2.1.3	Uncharacterized protein yacC OS=Escherichia coli (strain K12) GN=yacC PE=4 SV=1	The Secretin Auxiliary Lipoprotein (SAL) Family	Auxiliary transport proteins	Accessory Factors Involved in Transport	88.7	96.64	1.3E-53	522
gene4354	Chromosome	KPN_SCV	3.B.1.1.3	Glutaconyl-COA decarboxylase A subunit (EC 4.1.1.70) (Carboxyltransferase) - Acidaminococcus fermentans.	The Na<sup>+</sup>-transporting Carboxylic Acid Decarboxylase (NaT-DC) Family	Decarboxylation-driven transporters	Primary Active Transporters	46.3	15.03	1.4E-8	140
gene4357	Chromosome	KPN_SCV	2.A.3.1.3	Aromatic amino acid transport protein aroP (General aromatic amino acid permease) - Escherichia coli.	The Amino Acid-Polyamine-Organocation (APC) Family	Porters(uniporters,symporters,antiporters)	Electrochemical Potential-driven Transporters	93.8	99.78	7.5E-243	2159
gene4358	Chromosome	KPN_SCV	2.A.2.3.4	Inner membrane symporter yicJ - Escherichia coli.	The Glycoside-Pentoside-Hexuronide (GPH):Cation Symporter Family	Porters(uniporters,symporters,antiporters)	Electrochemical Potential-driven Transporters	45.7	91.24	2.6E-113	1042
gene4360	Chromosome	KPN_SCV	9.B.125.1.1	Protein AmpE OS=Escherichia coli (strain K12) GN=ampE PE=1 SV=1	The AmpE/CobD (AmpE/CobD) Family	Putative transport proteins	Incompletely Characterized Transport Systems	79.2	100	1.1E-130	1190
gene4363	Chromosome	KPN_SCV	3.A.15.2.1	Fimbrial protein precursor (Pilin) (Strain PAO) - Pseudomonas aeruginosa.	The Outer Membrane Protein Secreting Main Terminal Branch (MTB) Family	P-P-bond-hydrolysis-driventransporters	Primary Active Transporters	51.9	37.76	3.1E-9	140
gene4364	Chromosome	KPN_SCV	3.A.15.2.1	Fimbrial protein precursor (Pilin) (Strain PAO) - Pseudomonas aeruginosa.	The Outer Membrane Protein Secreting Main Terminal Branch (MTB) Family	P-P-bond-hydrolysis-driventransporters	Primary Active Transporters	45.9	88.07	5.3E-95	884
gene4371	Chromosome	KPN_SCV	3.A.5.1.1	Uncharacterized protein ybaA OS=Escherichia coli (strain K12) GN=ybaA PE=4 SV=1	The General Secretory Pathway (Sec) Family	P-P-bond-hydrolysis-driventransporters	Primary Active Transporters	94.6	99.89	0	4315
gene4380	Chromosome	KPN_SCV	2.A.103.1.1	Cell division protein ftsW - Escherichia coli.	The Bacterial Murein Precursor Exporter (MPE) Family	Porters(uniporters,symporters,antiporters)	Electrochemical Potential-driven Transporters	89.1	97.41	1.7E-209	1871
gene4382	Chromosome	KPN_SCV	9.B.146.1.6	Phospho-N-acetylmuramoyl-pentapeptide-transferase OS=Escherichia coli (strain K12) GN=mraY PE=1 SV=1	The Putative Undecaprenyl-phosphate N-Acetylglucosaminyl Transferase (MurG) Family	Putative transport proteins	Incompletely Characterized Transport Systems	97.2	100	3.3E-201	1799
gene4383	Chromosome	KPN_SCV	2.A.128.2.3	UDP-N-acetylmuramoyl-L-alanyl-D-glutamate--2,6-diaminopimelate ligase [Eubacterium sp. An3]	The Multidrug Resistance Exporter VanZ (VanZ) Family	Porters(uniporters,symporters,antiporters)	Electrochemical Potential-driven Transporters	27	72.12	4.3E-17	212
gene4384	Chromosome	KPN_SCV	2.A.128.2.3	UDP-N-acetylmuramoyl-L-alanyl-D-glutamate--2,6-diaminopimelate ligase [Eubacterium sp. An3]	The Multidrug Resistance Exporter VanZ (VanZ) Family	Porters(uniporters,symporters,antiporters)	Electrochemical Potential-driven Transporters	31.2	93.74	8.0E-57	555
gene4399	Chromosome	KPN_SCV	2.A.1.15.12	Inner membrane transport protein ydiM OS=Escherichia coli (strain K12) GN=ydiM PE=1 SV=1	The Major Facilitator Superfamily (MFS)	Porters(uniporters,symporters,antiporters)	Electrochemical Potential-driven Transporters	61.1	95.79	1.6E-124	1138
gene4402	Chromosome	KPN_SCV	2.A.1.14.40	Predicted D-glucarate transporter OS=Escherichia coli (strain K12 / MC4100 / BW2952) GN=gudP PE=4 SV=1	The Major Facilitator Superfamily (MFS)	Porters(uniporters,symporters,antiporters)	Electrochemical Potential-driven Transporters	44.2	97.48	2.7E-101	938
gene4403	Chromosome	KPN_SCV	2.A.1.20.1	Sugar efflux transporter A - Escherichia coli.	The Major Facilitator Superfamily (MFS)	Porters(uniporters,symporters,antiporters)	Electrochemical Potential-driven Transporters	85.5	100	7.8E-188	1684
gene4406	Chromosome	KPN_SCV	3.A.1.19.1	Thiamine transport ATP-binding protein thiQ - Escherichia coli.	The ATP-binding Cassette (ABC) Superfamily	P-P-bond-hydrolysis-driventransporters	Primary Active Transporters	83.8	100	1.0E-161	1458
gene4407	Chromosome	KPN_SCV	3.A.1.19.1	Thiamine transport ATP-binding protein thiQ - Escherichia coli.	The ATP-binding Cassette (ABC) Superfamily	P-P-bond-hydrolysis-driventransporters	Primary Active Transporters	83.9	99.81	1.7E-249	2217
gene4408	Chromosome	KPN_SCV	3.A.1.19.1	Thiamine transport ATP-binding protein thiQ - Escherichia coli.	The ATP-binding Cassette (ABC) Superfamily	P-P-bond-hydrolysis-driventransporters	Primary Active Transporters	75.3	99.14	4.6E-95	882
gene4418	Chromosome	KPN_SCV	2.A.24.2.5	Citrate/acetate antiporter - Klebsiella pneumoniae.	The 2-Hydroxycarboxylate Transporter (2-HCT) Family	Porters(uniporters,symporters,antiporters)	Electrochemical Potential-driven Transporters	100	100	1.4E-254	2260
gene4422	Chromosome	KPN_SCV	1.B.42.1.2	Lipopolysaccharide export system ATP-binding protein LptB OS=Escherichia coli (strain K12) GN=lptB PE=1 SV=2	The Outer Membrane Lipopolysaccharide Export Porin (LPS-EP) Family	Beta-Barrel Porins	Channels/Pores	82.3	100	0	3509
gene4429	Chromosome	KPN_SCV	2.A.37.1.1	GLUTATHIONE-REGULATED POTASSIUM-EFFLUX SYSTEM PROTEIN KEFC (K(+)/H(+) ANTIPORTER) - Escherichia coli.	The Monovalent Cation:Proton Antiporter-2 (CPA2) Family	Porters(uniporters,symporters,antiporters)	Electrochemical Potential-driven Transporters	85.7	100	5.3E-292	2584
gene4430	Chromosome	KPN_SCV	2.A.37.1.1	GLUTATHIONE-REGULATED POTASSIUM-EFFLUX SYSTEM PROTEIN KEFC (K(+)/H(+) ANTIPORTER) - Escherichia coli.	The Monovalent Cation:Proton Antiporter-2 (CPA2) Family	Porters(uniporters,symporters,antiporters)	Electrochemical Potential-driven Transporters	83.3	98.31	1.8E-91	850
gene4446	Chromosome	KPN_SCV	2.A.33.1.1	NA(+)/H(+) ANTIPORTER 1 (SODIUM/PROTON ANTIPORTER 1) - Escherichia coli.	The NhaA Na<sup>+</sup>:H<sup>+</sup> Antiporter (NhaA) Family	Porters(uniporters,symporters,antiporters)	Electrochemical Potential-driven Transporters	84.9	94.35	1.1E-176	1588
gene4447	Chromosome	KPN_SCV	1.P.1.1.1	Erlin-1 OS=Homo sapiens GN=ERLIN1 PE=1 SV=1	The Polyoma Virus SV40 ER Penitration Channel (VPEC) Family	Non-Envelop Virus Penitration Complex	Channels/Pores	45.2	27.32	5.4E-13	176
gene4448	Chromosome	KPN_SCV	1.A.33.1.2	Chaperone protein dnaK - Escherichia coli.	The Cation Channel-forming Heat Shock Protein-70 (Hsp70) Family	Alpha-Type Channels	Channels/Pores	95.6	100	0	3001
gene4451	Chromosome	KPN_SCV	2.A.96.1.1	Inner membrane protein yaaH OS=Escherichia coli (strain K12) GN=yaaH PE=1 SV=1	The Acetate Uptake Transporter (AceTr) Family	Porters(uniporters,symporters,antiporters)	Electrochemical Potential-driven Transporters	88.2	98.94	9.7E-88	818
gene4452	Chromosome	KPN_SCV	3.A.7.9.1	IcmX (IcmY) - Legionella pneumophila subsp. pneumophila (strain Philadelphia 1 / ATCC 33152 / DSM 7513).	The Type IV (Conjugal DNA-Protein Transfer or VirB) Secretory Pathway (IVSP) Family	P-P-bond-hydrolysis-driventransporters	Primary Active Transporters	33.7	94.47	1.9E-57	560
gene4455	Chromosome	KPN_SCV	2.A.25.1.10	Uncharacterized transporter YaaJ OS=Escherichia coli (strain K12) GN=yaaJ PE=3 SV=1	The Alanine or Glycine:Cation Symporter (AGCS) Family	Porters(uniporters,symporters,antiporters)	Electrochemical Potential-driven Transporters	70.6	100	2.6E-190	1706
gene4472	Chromosome	KPN_SCV	3.A.1.120.8	Energy-dependent translational throttle protein EttA OS=Mycobacterium tuberculosis (strain ATCC 25618 / H37Rv) OX=83332 GN=ettA PE=1 SV=1	The ATP-binding Cassette (ABC) Superfamily	P-P-bond-hydrolysis-driventransporters	Primary Active Transporters	56.3	100	9.9E-173	1555
gene4473	Chromosome	KPN_SCV	4.B.1.1.1	Transcriptional regulator nadR - Salmonella typhimurium.	The Nicotinamide Ribonucleoside (NR) Uptake Permease (PnuC) Family	Nicotinamide ribonucleoside uptake transporters	Group Translocators	93.2	100	1.2E-231	2062
gene4482	Chromosome	KPN_SCV	2.A.41.2.11	Nucleoside permease OS=Vibrio cholerae serotype O1 (strain ATCC 39315 / El Tor Inaba N16961) GN=VC_2352 PE=1 SV=1	The Concentrative Nucleoside Transporter (CNT) Family	Porters(uniporters,symporters,antiporters)	Electrochemical Potential-driven Transporters	69.8	99.76	4.2E-155	1402
gene4496	Chromosome	KPN_SCV	9.B.34.1.2	Probable diguanylate cyclase AdrA OS=Escherichia coli (strain K12) GN=adrA PE=1 SV=1	The Kinase/Phosphatase/Cyclic-GMP Synthase/Cyclic di-GMP Hydrolase (KPSH) Family	Putative transport proteins	Incompletely Characterized Transport Systems	34.1	47.99	1.3E-21	250
gene4498	Chromosome	KPN_SCV	4.A.3.2.6	PTS system, cellobiose-specific IIA component OS=Vibrio cholerae GN=VC_1283 PE=4 SV=1	The PTS Lactose-N,N'-Diacetylchitobiose-��-glucoside (Lac) Family	Phosphotransfer-driven Group Translocators(PTS)	Group Translocators	52	97.99	2.4E-129	1180
gene4504	Chromosome	KPN_SCV	2.A.79.2.1	Putative uncharacterized protein yjjP OS=Escherichia coli O6 GN=yjjP PE=4 SV=1	The Threonine/Serine Exporter (ThrE) Family	Porters(uniporters,symporters,antiporters)	Electrochemical Potential-driven Transporters	86.1	97.29	9.8E-123	1121
gene4513	Chromosome	KPN_SCV	4.A.6.1.19	PTS system sorbose subfamily IIB component OS=Salmonella enterica subsp. enterica serovar Cubana str. 76814 GN=A628_05229 PE=4 SV=1	The PTS Mannose-Fructose-Sorbose (Man) Family	Phosphotransfer-driven Group Translocators(PTS)	Group Translocators	86	98.59	3.6E-134	1220
gene4514	Chromosome	KPN_SCV	4.A.6.1.19	PTS system sorbose subfamily IIB component OS=Salmonella enterica subsp. enterica serovar Cubana str. 76814 GN=A628_05229 PE=4 SV=1	The PTS Mannose-Fructose-Sorbose (Man) Family	Phosphotransfer-driven Group Translocators(PTS)	Group Translocators	82.6	100	1.7E-106	981
gene4515	Chromosome	KPN_SCV	4.A.6.1.19	PTS system sorbose subfamily IIB component OS=Salmonella enterica subsp. enterica serovar Cubana str. 76814 GN=A628_05229 PE=4 SV=1	The PTS Mannose-Fructose-Sorbose (Man) Family	Phosphotransfer-driven Group Translocators(PTS)	Group Translocators	79.1	98.08	1.4E-63	609
gene4516	Chromosome	KPN_SCV	4.A.6.1.19	PTS system sorbose subfamily IIB component OS=Salmonella enterica subsp. enterica serovar Cubana str. 76814 GN=A628_05229 PE=4 SV=1	The PTS Mannose-Fructose-Sorbose (Man) Family	Phosphotransfer-driven Group Translocators(PTS)	Group Translocators	67.9	100	9.2E-51	498
gene4517	Chromosome	KPN_SCV	3.A.23.1.1	VgrG protein OS=Vibrio cholerae 2740-80 GN=vgrG-1 PE=4 SV=1	The Type VI Symbiosis/Virulence Secretory Pathway (VISP) Family	P-P-bond-hydrolysis-driventransporters	Primary Active Transporters	31.6	34.21	1.7E-23	270
gene4537	Chromosome	KPN_SCV	2.A.1.14.9	HPAX - Salmonella dublin.	The Major Facilitator Superfamily (MFS)	Porters(uniporters,symporters,antiporters)	Electrochemical Potential-driven Transporters	71.5	92.48	8.1E-173	1555
gene4543	Chromosome	KPN_SCV	2.A.114.1.10	Putative carbon starvation protein OS=Salmonella typhimurium (strain LT2 / SGSC1412 / ATCC 700720) GN=yjiY PE=4 SV=1	The Putative Peptide Transporter Carbon Starvation CstA (CstA) Family	Porters(uniporters,symporters,antiporters)	Electrochemical Potential-driven Transporters	94.1	100	0	3446
gene4544	Chromosome	KPN_SCV	2.A.114.1.1	Uncharacterized protein YbdD OS=Escherichia coli (strain K12) OX=83333 GN=ybdD PE=4 SV=1	The Putative Peptide Transporter Carbon Starvation CstA (CstA) Family	Porters(uniporters,symporters,antiporters)	Electrochemical Potential-driven Transporters	74.6	100	1.2E-24	270
gene4545	Chromosome	KPN_SCV	9.B.10.1.1	9.B.10.1.1 Putative L,D-transpeptidase YciB	The Putative Tripartite Zn<sup>2+</sup> Transporter (TZT) Family	Putative transport proteins	Incompletely Characterized Transport Systems	27.9	97.17	4.7E-26	288
gene4552	Chromosome	KPN_SCV	2.A.1.2.52	Multidrug resistance protein MdtM OS=Escherichia coli (strain K12) GN=mdtM PE=1 SV=1	The Major Facilitator Superfamily (MFS)	Porters(uniporters,symporters,antiporters)	Electrochemical Potential-driven Transporters	76.4	97.34	7.1E-176	1581
gene4558	Chromosome	KPN_SCV	3.A.1.122.18	Macrolide export ATP-binding/permease protein MacB OS=Acinetobacter baumannii NIPH 601 GN=macB PE=3 SV=1	The ATP-binding Cassette (ABC) Superfamily	P-P-bond-hydrolysis-driventransporters	Primary Active Transporters	28.2	45.92	1.6E-6	120
gene4565	Chromosome	KPN_SCV	3.A.1.2.8	Inner membrane ABC transporter permease protein ydeZ - Escherichia coli.	The ATP-binding Cassette (ABC) Superfamily	P-P-bond-hydrolysis-driventransporters	Primary Active Transporters	31.5	94.97	4.9E-31	331
gene4566	Chromosome	KPN_SCV	3.A.1.2.20	Monosaccharide-transporting ATPase OS=Thermotoga maritima (strain ATCC 43589 / MSB8 / DSM 3109 / JCM 10099) GN=ThemaDRAFT_1375 PE=3 SV=1	The ATP-binding Cassette (ABC) Superfamily	P-P-bond-hydrolysis-driventransporters	Primary Active Transporters	32.5	95.36	2.2E-39	403
gene4567	Chromosome	KPN_SCV	3.A.1.2.29	Inner-membrane translocator OS=Anabaena variabilis (strain ATCC 29413 / PCC 7937) GN=Ava_2173 PE=3 SV=1	The ATP-binding Cassette (ABC) Superfamily	P-P-bond-hydrolysis-driventransporters	Primary Active Transporters	39.7	98.79	7.9E-97	900
gene4568	Chromosome	KPN_SCV	3.A.1.2.9	RhaP - Rhizobium leguminosarum (biovar trifolii).	The ATP-binding Cassette (ABC) Superfamily	P-P-bond-hydrolysis-driventransporters	Primary Active Transporters	29	98.17	6.8E-28	304
gene4570	Chromosome	KPN_SCV	3.A.1.105.16	Fused ribosome-associated ATPase RbbA: ATP-binding protein/ATP-binding protein/predicted membrane protein OS=Escherichia coli O26:H11 (strain 11368 / EHEC) GN=rbbA PE=3 SV=1	The ATP-binding Cassette (ABC) Superfamily	P-P-bond-hydrolysis-driventransporters	Primary Active Transporters	82.8	100	5.1E-154	1392
gene4571	Chromosome	KPN_SCV	3.A.1.105.16	Fused ribosome-associated ATPase RbbA: ATP-binding protein/ATP-binding protein/predicted membrane protein OS=Escherichia coli O26:H11 (strain 11368 / EHEC) GN=rbbA PE=3 SV=1	The ATP-binding Cassette (ABC) Superfamily	P-P-bond-hydrolysis-driventransporters	Primary Active Transporters	85.1	99.02	0	3904
gene4572	Chromosome	KPN_SCV	3.A.1.105.16	Fused ribosome-associated ATPase RbbA: ATP-binding protein/ATP-binding protein/predicted membrane protein OS=Escherichia coli O26:H11 (strain 11368 / EHEC) GN=rbbA PE=3 SV=1	The ATP-binding Cassette (ABC) Superfamily	P-P-bond-hydrolysis-driventransporters	Primary Active Transporters	88.8	100	2.1E-182	1637
gene4583	Chromosome	KPN_SCV	1.B.17.3.5	2.A.6.1.4 Cation efflux system protein cusC	The Outer Membrane Factor (OMF) Family	Beta-Barrel Porins	Channels/Pores	76.4	99.35	5.1E-191	1712
gene4584	Chromosome	KPN_SCV	2.A.6.1.4	Putative cation efflux system protein cusA - Escherichia coli.	The Resistance-Nodulation-Cell Division (RND) Superfamily	Porters(uniporters,symporters,antiporters)	Electrochemical Potential-driven Transporters	53.6	98.25	4.9E-26	284
gene4585	Chromosome	KPN_SCV	2.A.6.1.4	Putative cation efflux system protein cusA - Escherichia coli.	The Resistance-Nodulation-Cell Division (RND) Superfamily	Porters(uniporters,symporters,antiporters)	Electrochemical Potential-driven Transporters	77.3	98.81	9.2E-179	1606
gene4586	Chromosome	KPN_SCV	2.A.6.1.4	Putative cation efflux system protein cusA - Escherichia coli.	The Resistance-Nodulation-Cell Division (RND) Superfamily	Porters(uniporters,symporters,antiporters)	Electrochemical Potential-driven Transporters	88.8	99.81	0	4742
gene4599	Chromosome	KPN_SCV	1.B.3.1.1	MALTOPORIN PRECURSOR (MALTOSE-INDUCIBLE PORIN) (LAMBDA RECEPTOR PROTEIN) - Escherichia coli.	The Sugar Porin (SP) Family	Beta-Barrel Porins	Channels/Pores	24	78.7	1.2E-17	217
gene4601	Chromosome	KPN_SCV	2.A.2.3.2	Hypothetical symporter IN GLNA-XYNB intergenic region - Bacillus subtilis.	The Glycoside-Pentoside-Hexuronide (GPH):Cation Symporter Family	Porters(uniporters,symporters,antiporters)	Electrochemical Potential-driven Transporters	33.8	96.28	1.9E-66	638
gene4606	Chromosome	KPN_SCV	3.A.1.11.8	Spermidine/putrescine import ATP-binding protein PotA OS=Staphylococcus aureus (strain COL) GN=potA PE=3 SV=1	The ATP-binding Cassette (ABC) Superfamily	P-P-bond-hydrolysis-driventransporters	Primary Active Transporters	42	98.59	4.5E-70	668
gene4607	Chromosome	KPN_SCV	3.A.1.11.4	CHTG (FRAGMENT) - Agrobacterium sp.	The ATP-binding Cassette (ABC) Superfamily	P-P-bond-hydrolysis-driventransporters	Primary Active Transporters	26.6	76.74	1.3E-14	189
gene4608	Chromosome	KPN_SCV	3.A.1.1.7	TREHALOSE/MALTOSE BINDING PROTEIN - Thermococcus litoralis, and Pyrococcus furiosus.	The ATP-binding Cassette (ABC) Superfamily	P-P-bond-hydrolysis-driventransporters	Primary Active Transporters	26.8	69.78	7.3E-7	122
gene4625	Chromosome	KPN_SCV	3.A.7.11.1	Lysozyme - Neisseria gonorrhoeae.	The Type IV (Conjugal DNA-Protein Transfer or VirB) Secretory Pathway (IVSP) Family	P-P-bond-hydrolysis-driventransporters	Primary Active Transporters	44	88.21	6.3E-84	788
gene4646	Chromosome	KPN_SCV	2.A.53.3.8	Carbonic anhydrase (EC 4.2.1.1) - Leptospira interrogans.	The Sulfate Permease (SulP) Family	Porters(uniporters,symporters,antiporters)	Electrochemical Potential-driven Transporters	40.2	92.48	3.3E-34	357
gene4647	Chromosome	KPN_SCV	2.A.53.3.8	Carbonic anhydrase (EC 4.2.1.1) - Leptospira interrogans.	The Sulfate Permease (SulP) Family	Porters(uniporters,symporters,antiporters)	Electrochemical Potential-driven Transporters	37.9	98.16	1.6E-81	768
gene4649	Chromosome	KPN_SCV	3.A.1.1.7	TREHALOSE/MALTOSE BINDING PROTEIN - Thermococcus litoralis, and Pyrococcus furiosus.	The ATP-binding Cassette (ABC) Superfamily	P-P-bond-hydrolysis-driventransporters	Primary Active Transporters	30.4	96.55	1.5E-26	292
gene4650	Chromosome	KPN_SCV	3.A.1.1.46	Inner membrane ABC transporter permease protein YcjO OS=Escherichia coli (strain K12) GN=ycjO PE=1 SV=1	The ATP-binding Cassette (ABC) Superfamily	P-P-bond-hydrolysis-driventransporters	Primary Active Transporters	23.1	86.78	3.5E-15	194
gene4652	Chromosome	KPN_SCV	3.A.1.1.3	sn-glycerol-3-phosphate-binding periplasmic protein ugpB - Escherichia coli.	The ATP-binding Cassette (ABC) Superfamily	P-P-bond-hydrolysis-driventransporters	Primary Active Transporters	47.9	96.91	2.9E-85	799
gene4664	Chromosome	KPN_SCV	3.A.1.152.9	Putative ATP-binding component of a transport system OS=Klebsiella pneumoniae subsp. pneumoniae (strain ATCC 700721 / MGH 78578) GN=yhbG PE=4 SV=1	The ATP-binding Cassette (ABC) Superfamily	P-P-bond-hydrolysis-driventransporters	Primary Active Transporters	100	100	4.7E-200	1789
gene4665	Chromosome	KPN_SCV	3.A.1.152.9	Putative ATP-binding component of a transport system OS=Klebsiella pneumoniae subsp. pneumoniae (strain ATCC 700721 / MGH 78578) GN=yhbG PE=4 SV=1	The ATP-binding Cassette (ABC) Superfamily	P-P-bond-hydrolysis-driventransporters	Primary Active Transporters	99.7	100	9.0E-199	1778
gene4677	Chromosome	KPN_SCV	3.A.3.4.1	MG(2+) TRANSPORT ATPASE, P-TYPE 1 (EC 3.6.3.2) - Salmonella typhimurium.	The P-type ATPase (P-ATPase) Superfamily	P-P-bond-hydrolysis-driventransporters	Primary Active Transporters	88.6	100	0	3895
gene4679	Chromosome	KPN_SCV	4.A.1.2.4	PTS SYSTEM, TREHALOSE-SPECIFIC IIBC COMPONENT (EIIBC-TRE) (TREHALOSE- PERMEASE IIBC COMPONENT) (PHOSPHOTRANSFERASE ENZYME II, BC COMPONENT) (EC 2.7.1.69) (EII-TRE) - Escherichia coli.	The PTS Glucose-Glucoside (Glc) Family	Phosphotransfer-driven Group Translocators(PTS)	Group Translocators	90.5	100	8.8E-247	2193
gene4680	Chromosome	KPN_SCV	8.A.9.1.3	Alpha-amylase SusG OS=Bacteroides thetaiotaomicron (strain ATCC 29148 / DSM 2079 / NCTC 10582 / E50 / VPI-5482) OX=226186 GN=susG PE=1 SV=1	The rBAT Transport Accessory Protein (rBAT) Family	Auxiliary transport proteins	Accessory Factors Involved in Transport	53	21.05	4.2E-30	325
gene4681	Chromosome	KPN_SCV	4.A.3.2.2	PTS SYSTEM, CELLOBIOSE-SPECIFIC IIC COMPONENT (EIIC-CEL) (CELLOBIOSE- PERMEASE IIC COMPONENT) (PHOSPHOTRANSFERASE ENZYME II, C COMPONENT) - Bacillus subtilis.	The PTS Lactose-N,N'-Diacetylchitobiose-��-glucoside (Lac) Family	Phosphotransfer-driven Group Translocators(PTS)	Group Translocators	54.2	98.67	2.8E-133	1214
gene4683	Chromosome	KPN_SCV	4.A.3.2.9	PTS lactose transporter subunit IIC OS=Klebsiella pneumoniae CG43 GN=D364_16500 PE=4 SV=1	The PTS Lactose-N,N'-Diacetylchitobiose-��-glucoside (Lac) Family	Phosphotransfer-driven Group Translocators(PTS)	Group Translocators	99	100	4.1E-48	474
gene4706	Chromosome	KPN_SCV	3.A.1.2.25	Inner membrane ABC transporter permease protein YjfF OS=Escherichia coli (strain K12) GN=yjfF PE=1 SV=3	The ATP-binding Cassette (ABC) Superfamily	P-P-bond-hydrolysis-driventransporters	Primary Active Transporters	94.2	98.49	3.5E-165	1488
gene4707	Chromosome	KPN_SCV	3.A.1.2.25	Inner membrane ABC transporter permease protein YjfF OS=Escherichia coli (strain K12) GN=yjfF PE=1 SV=3	The ATP-binding Cassette (ABC) Superfamily	P-P-bond-hydrolysis-driventransporters	Primary Active Transporters	87.4	100	6.8E-156	1408
gene4708	Chromosome	KPN_SCV	3.A.1.2.25	Inner membrane ABC transporter permease protein YjfF OS=Escherichia coli (strain K12) GN=yjfF PE=1 SV=3	The ATP-binding Cassette (ABC) Superfamily	P-P-bond-hydrolysis-driventransporters	Primary Active Transporters	93.8	100	5.3E-266	2359
gene4709	Chromosome	KPN_SCV	3.A.1.2.25	Inner membrane ABC transporter permease protein YjfF OS=Escherichia coli (strain K12) GN=yjfF PE=1 SV=3	The ATP-binding Cassette (ABC) Superfamily	P-P-bond-hydrolysis-driventransporters	Primary Active Transporters	92.1	100	3.1E-163	1471
gene4714	Chromosome	KPN_SCV	9.B.22.1.2	Translocation and assembly module TamB OS=Escherichia coli (strain K12) GN=tamB PE=1 SV=2	The Leukotoxin Secretion Morphogenesis Protein C (MorC) Family	Putative transport proteins	Incompletely Characterized Transport Systems	81.7	100	0	5414
gene4715	Chromosome	KPN_SCV	1.B.33.2.4	Translocation and assembly module TamA OS=Escherichia coli (strain K12) GN=tamA PE=1 SV=1	The Outer Membrane Protein Insertion Porin (Bam Complex) (OmpIP) Family	Beta-Barrel Porins	Channels/Pores	83	100	2.4E-294	2604
gene4725	Chromosome	KPN_SCV	2.A.7.3.19	Inner membrane protein ytfF OS=Escherichia coli (strain K12) GN=ytfF PE=1 SV=2	The Drug/Metabolite Transporter (DMT) Superfamily	Porters(uniporters,symporters,antiporters)	Electrochemical Potential-driven Transporters	82.2	99.07	3.4E-149	1350
gene4727	Chromosome	KPN_SCV	2.A.3.1.7	D-serine/D-alanine/glycine transporter - Escherichia coli.	The Amino Acid-Polyamine-Organocation (APC) Family	Porters(uniporters,symporters,antiporters)	Electrochemical Potential-driven Transporters	92.5	100	6.5E-242	2151
gene4735	Chromosome	KPN_SCV	2.A.1.59.2	Major facilitator superfamily MFS_1 OS=Nostoc punctiforme (strain ATCC 29133 / PCC 73102) GN=Npun_BF137 PE=4 SV=1	The Major Facilitator Superfamily (MFS)	Porters(uniporters,symporters,antiporters)	Electrochemical Potential-driven Transporters	49.9	98.24	7.5E-98	908
gene4739	Chromosome	KPN_SCV	4.A.7.1.1	PUTATIVE TRANSPORT PROTEIN SGAT - Escherichia coli.	The PTS L-Ascorbate (L-Asc) Family	Phosphotransfer-driven Group Translocators(PTS)	Group Translocators	89	99.35	8.6E-74	697
gene4740	Chromosome	KPN_SCV	4.A.7.1.1	PUTATIVE TRANSPORT PROTEIN SGAT - Escherichia coli.	The PTS L-Ascorbate (L-Asc) Family	Phosphotransfer-driven Group Translocators(PTS)	Group Translocators	96	100	1.1E-50	496
gene4741	Chromosome	KPN_SCV	4.A.7.1.1	PUTATIVE TRANSPORT PROTEIN SGAT - Escherichia coli.	The PTS L-Ascorbate (L-Asc) Family	Phosphotransfer-driven Group Translocators(PTS)	Group Translocators	95.9	99.79	4.9E-250	2221
gene4767	Chromosome	KPN_SCV	3.A.1.3.3	Arginine transport ATP-binding protein artP - Escherichia coli.	The ATP-binding Cassette (ABC) Superfamily	P-P-bond-hydrolysis-driventransporters	Primary Active Transporters	45.9	99.59	1.7E-60	584
gene4770	Chromosome	KPN_SCV	2.A.25.1.6	Bifunctional protein: Sodium:alanine symporter/Phosphatidylserine decarboxylase proenzyme putative membrane protein OS=Leptospira biflexa serovar Patoc (strain Patoc 1 / ATCC 23582 / Paris) GN=LEPBI_I2554 PE=3 SV=1	The Alanine or Glycine:Cation Symporter (AGCS) Family	Porters(uniporters,symporters,antiporters)	Electrochemical Potential-driven Transporters	36.6	84.06	3.0E-44	445
gene4771	Chromosome	KPN_SCV	1.A.23.1.3	Uncharacterized mscS family protein yjeP OS=Escherichia coli (strain K12) GN=yjeP PE=3 SV=3	The Small Conductance Mechanosensitive Ion Channel (MscS) Family	Alpha-Type Channels	Channels/Pores	86.3	100	0	4637
gene4772	Chromosome	KPN_SCV	2.A.3.7.5	Inner membrane transporter yjeM OS=Escherichia coli (strain K12) GN=yjeM PE=1 SV=2	The Amino Acid-Polyamine-Organocation (APC) Family	Porters(uniporters,symporters,antiporters)	Electrochemical Potential-driven Transporters	78.9	98.4	1.8E-221	1975
gene4774	Chromosome	KPN_SCV	3.D.10.1.6	Succinate dehydrogenase and fumarate reductase iron-sulfur family protein OS=Neorickettsia helminthoeca str. Oregon GN=NHE_0511 PE=4 SV=1	The Prokaryotic Succinate Dehydrogenase (SDH) Family	Oxidoreduction-driven transporters	Primary Active Transporters	40.5	96.48	4.0E-111	1024
gene4775	Chromosome	KPN_SCV	3.D.10.1.4	Succinate dehydrogenase flavoprotein subunit OS=Sulfolobus tokodaii (strain DSM 16993 / JCM 10545 / NBRC 100140 / 7) GN=sdhA PE=4 SV=1	The Prokaryotic Succinate Dehydrogenase (SDH) Family	Oxidoreduction-driven transporters	Primary Active Transporters	35.1	92.21	4.5E-37	382
gene4779	Chromosome	KPN_SCV	2.A.7.1.4	Quaternary ammonium compound-resistance protein sugE - Escherichia coli.	The Drug/Metabolite Transporter (DMT) Superfamily	Porters(uniporters,symporters,antiporters)	Electrochemical Potential-driven Transporters	82.9	100	7.7E-42	420
gene4780	Chromosome	KPN_SCV	9.B.13.1.1	Entericidin B - Escherichia coli.	The Putative Pore-forming Entericidin (ECN) Family	Putative transport proteins	Incompletely Characterized Transport Systems	91.7	76.19	3.9E-17	205
gene4787	Chromosome	KPN_SCV	1.B.11.3.6	Uncharacterized outer membrane usher protein yraJ OS=Escherichia coli (strain K12) GN=yraJ PE=3 SV=1	The Outer Membrane Fimbrial Usher Porin (FUP) Family	Beta-Barrel Porins	Channels/Pores	38.9	98.82	1.5E-167	1512
gene4790	Chromosome	KPN_SCV	3.A.1.112.13	MceH OS=Klebsiella pneumoniae GN=mceH PE=4 SV=1	The ATP-binding Cassette (ABC) Superfamily	P-P-bond-hydrolysis-driventransporters	Primary Active Transporters	42	96.04	1.0E-87	821
gene4791	Chromosome	KPN_SCV	3.A.1.112.13	MceH OS=Klebsiella pneumoniae GN=mceH PE=4 SV=1	The ATP-binding Cassette (ABC) Superfamily	P-P-bond-hydrolysis-driventransporters	Primary Active Transporters	53	98.73	1.4E-227	2029
gene4796	Chromosome	KPN_SCV	2.A.3.13.1	Inner membrane protein yjeH - Escherichia coli.	The Amino Acid-Polyamine-Organocation (APC) Family	Porters(uniporters,symporters,antiporters)	Electrochemical Potential-driven Transporters	83.7	98.56	5.0E-193	1729
gene4799	Chromosome	KPN_SCV	2.A.13.1.1	Anaerobic C4-dicarboxylate transporter dcuA - Escherichia coli.	The C<sub>4</sub>-Dicarboxylate Uptake (Dcu) Family	Porters(uniporters,symporters,antiporters)	Electrochemical Potential-driven Transporters	62.4	100	3.8E-143	1299
gene4801	Chromosome	KPN_SCV	5.A.1.1.1	THIOL:DISULFIDE INTERCHANGE PROTEIN DSBD PRECURSOR (C-TYPE CYTOCHROME BIOGENESIS PROTEIN CYCZ) (INNER MEMBRANE COPPER TOLERANCE PROTEIN) - Escherichia coli.	The Disulfide Bond Oxidoreductase D (DsbD) Family	Transmembrane 2-electron transfer carriers	Transmembrane Electron Carriers	67.2	99.83	6.0E-216	1928
gene4813	Chromosome	KPN_SCV	1.B.55.1.1	Biofilm PGA synthesis protein pgaA OS=Escherichia coli (strain K12) GN=pgaA PE=4 SV=1	The Poly Acetyl Glucosamine Porin (PgaA) Family	Beta-Barrel Porins	Channels/Pores	42.2	96.02	4.8E-179	1611
gene4815	Chromosome	KPN_SCV	4.D.1.1.3	HYPOTHETICAL 50.8 KDA PROTEIN IN PHOH-CSGG INTERGENIC REGION - Escherichia coli.	The Putative Vectorial Glycosyl Polymerization (VGP) Family	Polysaccharide Synthase/Exporters	Group Translocators	66.2	99.1	1.4E-172	1553
gene4818	Chromosome	KPN_SCV	2.A.109.1.5	Putative TerC family transmembrane efflux protein OS=Sinorhizobium fredii USDA 257 GN=USDA257_c42800 PE=4 SV=1	The Tellurium Ion Resistance (TerC) Family	Porters(uniporters,symporters,antiporters)	Electrochemical Potential-driven Transporters	37.1	74.89	5.7E-18	217
gene4823	Chromosome	KPN_SCV	2.A.2.1.1	Melibiose carrier protein OS=Escherichia coli O139:H28 (strain E24377A / ETEC) GN=melB PE=4 SV=1	The Glycoside-Pentoside-Hexuronide (GPH):Cation Symporter Family	Porters(uniporters,symporters,antiporters)	Electrochemical Potential-driven Transporters	79.8	98.72	3.8E-210	1877
gene4826	Chromosome	KPN_SCV	2.A.1.6.4	Proline/betaine transporter - Escherichia coli.	The Major Facilitator Superfamily (MFS)	Porters(uniporters,symporters,antiporters)	Electrochemical Potential-driven Transporters	90.4	100	1.8E-261	2320
gene4834	Chromosome	KPN_SCV	3.A.1.5.9	ABC transporter, ATP binding protein - Sulfolobus solfataricus.	The ATP-binding Cassette (ABC) Superfamily	P-P-bond-hydrolysis-driventransporters	Primary Active Transporters	37.3	97.22	1.9E-38	394
gene4835	Chromosome	KPN_SCV	3.A.1.137.1	ABC transporter related - Pyrobaculum calidifontis (strain JCM 11548 / VA1).	The ATP-binding Cassette (ABC) Superfamily	P-P-bond-hydrolysis-driventransporters	Primary Active Transporters	37.3	88.94	2.0E-23	264
gene4840	Chromosome	KPN_SCV	2.A.21.9.1	Probable two-component sensor (CbrA) - Pseudomonas aeruginosa.	The Solute:Sodium Symporter (SSS) Family	Porters(uniporters,symporters,antiporters)	Electrochemical Potential-driven Transporters	32.4	31.41	2.9E-21	250
gene4841	Chromosome	KPN_SCV	3.A.1.2.29	Inner-membrane translocator OS=Anabaena variabilis (strain ATCC 29413 / PCC 7937) GN=Ava_2173 PE=3 SV=1	The ATP-binding Cassette (ABC) Superfamily	P-P-bond-hydrolysis-driventransporters	Primary Active Transporters	59.4	98.22	9.1E-165	1486
gene4842	Chromosome	KPN_SCV	3.A.1.2.29	Inner-membrane translocator OS=Anabaena variabilis (strain ATCC 29413 / PCC 7937) GN=Ava_2173 PE=3 SV=1	The ATP-binding Cassette (ABC) Superfamily	P-P-bond-hydrolysis-driventransporters	Primary Active Transporters	67.6	93.98	6.1E-109	1003
gene4843	Chromosome	KPN_SCV	3.A.1.2.29	Inner-membrane translocator OS=Anabaena variabilis (strain ATCC 29413 / PCC 7937) GN=Ava_2173 PE=3 SV=1	The ATP-binding Cassette (ABC) Superfamily	P-P-bond-hydrolysis-driventransporters	Primary Active Transporters	57.4	92.01	5.7E-93	865
gene4848	Chromosome	KPN_SCV	3.D.1.9.2	Formate dehydrogenase H OS=Escherichia coli (strain K12) GN=fdhF PE=1 SV=2	The H<sup>+</sup> or Na<sup>+</sup>-translocating NADH Dehydrogenase (NDH) Family	Oxidoreduction-driven transporters	Primary Active Transporters	97.1	100	2.8E-76	718
gene4849	Chromosome	KPN_SCV	3.D.1.9.2	Formate dehydrogenase H OS=Escherichia coli (strain K12) GN=fdhF PE=1 SV=2	The H<sup>+</sup> or Na<sup>+</sup>-translocating NADH Dehydrogenase (NDH) Family	Oxidoreduction-driven transporters	Primary Active Transporters	93.9	99.82	0	2815
gene4851	Chromosome	KPN_SCV	2.A.23.1.1	PROTON GLUTAMATE SYMPORT PROTEIN (GLUTAMATE-ASPARTATE CARRIER PROTEIN) - Escherichia coli.	The Dicarboxylate/Amino Acid:Cation (Na<sup>+</sup> or H<sup>+</sup>) Symporter (DAACS) Family	Porters(uniporters,symporters,antiporters)	Electrochemical Potential-driven Transporters	93.5	99.31	2.3E-217	1939
gene4852	Chromosome	KPN_SCV	4.C.1.1.7	4-coumarate--CoA ligase 1 - Arabidopsis thaliana (Mouse-ear cress).	The Fatty Acid Transporter (FAT) Family	Acyl CoAligase-coupled transporters	Group Translocators	23.9	78.68	1.8E-27	303
gene4853	Chromosome	KPN_SCV	9.B.136.1.1	Inner membrane protein yjcH OS=Escherichia coli (strain K12) GN=yjcH PE=1 SV=1	The 2 TMS Membrane Protein, YjcH (YjcH) Family	Putative transport proteins	Incompletely Characterized Transport Systems	75.7	100	3.2E-40	406
gene4854	Chromosome	KPN_SCV	2.A.21.7.2	Putative symporter yjcG - Escherichia coli.	The Solute:Sodium Symporter (SSS) Family	Porters(uniporters,symporters,antiporters)	Electrochemical Potential-driven Transporters	90.9	99.82	3.0E-278	2465
gene4857	Chromosome	KPN_SCV	1.B.11.3.9	Outer membrane usher protein fimD OS=Escherichia coli (strain K12) GN=fimD PE=1 SV=2	The Outer Membrane Fimbrial Usher Porin (FUP) Family	Beta-Barrel Porins	Channels/Pores	37	95.34	3.0E-152	1380
gene4861	Chromosome	KPN_SCV	1.E.14.1.9	Holin-like protein CidA OS=Escherichia coli WV_060327 GN=EcoM_04309 PE=4 SV=1	The CidA/LrgA Holin (CidA/LrgA Holin) Family	Holins	Channels/Pores	73.3	100	6.4E-49	482
gene4863	Chromosome	KPN_SCV	2.A.36.3.1	PUTATIVE NA(+)/H(+) EXCHANGER YJCE - Escherichia coli.	The Monovalent Cation:Proton Antiporter-1 (CPA1) Family	Porters(uniporters,symporters,antiporters)	Electrochemical Potential-driven Transporters	91.8	99.82	1.1E-275	2443
gene4864	Chromosome	KPN_SCV	2.A.40.7.5	Putative permease yjcD OS=Escherichia coli (strain K12) GN=yjcD PE=1 SV=1	The Nucleobase/Ascorbate Transporter (NAT) or Nucleobase:Cation Symporter-2 (NCS2) Family	Porters(uniporters,symporters,antiporters)	Electrochemical Potential-driven Transporters	93.3	100	8.2E-226	2012
gene4870	Chromosome	KPN_SCV	3.A.1.1.31	PROBABLE SUGAR-TRANSPORT INTEGRAL MEMBRANE PROTEIN ABC TRANSPORTER SUGA OS=Mycobacterium tuberculosis GN=sugA PE=3 SV=1	The ATP-binding Cassette (ABC) Superfamily	P-P-bond-hydrolysis-driventransporters	Primary Active Transporters	24.6	68.07	3.6E-9	142
gene4873	Chromosome	KPN_SCV	3.A.1.20.5	Iron ABC transporter, periplasmic iron-binding protein OS=Thermus thermophilus (strain HB8 / ATCC 27634 / DSM 579) OX=300852 GN=TTHB177 PE=4 SV=1	The ATP-binding Cassette (ABC) Superfamily	P-P-bond-hydrolysis-driventransporters	Primary Active Transporters	45.5	89.8	6.6E-66	632
gene4878	Chromosome	KPN_SCV	1.B.33.1.3	Lipoprotein-34 precursor - Escherichia coli.	The Outer Membrane Protein Insertion Porin (Bam Complex) (OmpIP) Family	Beta-Barrel Porins	Channels/Pores	61.6	100	4.3E-302	2672
gene4881	Chromosome	KPN_SCV	1.B.14.1.22	FERRIENTEROBACTIN RECEPTOR PRECURSOR (ENTEROBACTIN OUTER-MEMBRANE RECEPTOR) - Escherichia coli.	The Outer Membrane Receptor (OMR) Family	Beta-Barrel Porins	Channels/Pores	72.1	95.35	0	2817
gene4884	Chromosome	KPN_SCV	3.A.1.15.4	Periplasmic chelated iron-binding protein yfeA precursor - Yersinia pestis.	The ATP-binding Cassette (ABC) Superfamily	P-P-bond-hydrolysis-driventransporters	Primary Active Transporters	46.8	8.18	9.1E-9	143
gene4888	Chromosome	KPN_SCV	9.A.70.1.1	Aspartate aminotransferase, mitochondrial OS=Homo sapiens GN=GOT2 PE=1 SV=3	The Aspartate Amino Transferase (AAT) Family	Recognized transporters of unknown biochemical mechanism	Incompletely Characterized Transport Systems	40.2	97.23	4.9E-81	763
gene4897	Chromosome	KPN_SCV	2.A.66.1.4	DNA-DAMAGE-INDUCIBLE PROTEIN F - Escherichia coli.	The Multidrug/Oligosaccharidyl-lipid/Polysaccharide (MOP) Flippase Superfamily	Porters(uniporters,symporters,antiporters)	Electrochemical Potential-driven Transporters	87.4	99.54	1.7E-207	1854
gene4904	Chromosome	KPN_SCV	1.B.3.1.1	MALTOPORIN PRECURSOR (MALTOSE-INDUCIBLE PORIN) (LAMBDA RECEPTOR PROTEIN) - Escherichia coli.	The Sugar Porin (SP) Family	Beta-Barrel Porins	Channels/Pores	73.4	100	3.1E-198	1774
gene4905	Chromosome	KPN_SCV	3.A.1.1.1	Maltose transport system permease protein malF - Escherichia coli.	The ATP-binding Cassette (ABC) Superfamily	P-P-bond-hydrolysis-driventransporters	Primary Active Transporters	94.6	100	7.5E-201	1796
gene4906	Chromosome	KPN_SCV	3.A.1.1.1	Maltose transport system permease protein malF - Escherichia coli.	The ATP-binding Cassette (ABC) Superfamily	P-P-bond-hydrolysis-driventransporters	Primary Active Transporters	95.5	100	7.5E-223	1986
gene4907	Chromosome	KPN_SCV	3.A.1.1.1	Maltose transport system permease protein malF - Escherichia coli.	The ATP-binding Cassette (ABC) Superfamily	P-P-bond-hydrolysis-driventransporters	Primary Active Transporters	88.9	100	2.0E-268	2380
gene4908	Chromosome	KPN_SCV	3.A.1.1.1	Maltose transport system permease protein malF - Escherichia coli.	The ATP-binding Cassette (ABC) Superfamily	P-P-bond-hydrolysis-driventransporters	Primary Active Transporters	93.2	100	7.7E-156	1407
gene4918	Chromosome	KPN_SCV	2.A.28.2.9	Sodium Bile acid symporter family protein OS=Yersinia frederiksenii ATCC 33641 GN=DJ58_231 PE=1 SV=1	The Bile Acid:Na<sup>+</sup> Symporter (BASS) Family	Porters(uniporters,symporters,antiporters)	Electrochemical Potential-driven Transporters	82.9	98.38	6.2E-132	1201
gene4922	Chromosome	KPN_SCV	1.A.115.1.5	SDR family oxidoreductase [Pseudomonas abietaniphila]	The Pore-forming NADPH-dependent 1-Acyldihydroxyacetone Phosphate Reductase (Ayr1) Family	Alpha-Type Channels	Channels/Pores	29.3	97.38	2.6E-17	212
gene4923	Chromosome	KPN_SCV	4.A.6.1.3	PTS system, sorbose-specific IIA component (EIIA-SOR) (Sorbose- permease IIA component) (Phosphotransferase enzyme II, A component) (EC 2.7.1.69) (EIII-F-SOR) - Klebsiella pneumoniae.	The PTS Mannose-Fructose-Sorbose (Man) Family	Phosphotransfer-driven Group Translocators(PTS)	Group Translocators	97.8	100	5.4E-72	681
gene4924	Chromosome	KPN_SCV	4.A.6.1.3	PTS system, sorbose-specific IIA component (EIIA-SOR) (Sorbose- permease IIA component) (Phosphotransferase enzyme II, A component) (EC 2.7.1.69) (EIII-F-SOR) - Klebsiella pneumoniae.	The PTS Mannose-Fructose-Sorbose (Man) Family	Phosphotransfer-driven Group Translocators(PTS)	Group Translocators	100	100	4.8E-91	846
gene4925	Chromosome	KPN_SCV	4.A.6.1.3	PTS system, sorbose-specific IIA component (EIIA-SOR) (Sorbose- permease IIA component) (Phosphotransferase enzyme II, A component) (EC 2.7.1.69) (EIII-F-SOR) - Klebsiella pneumoniae.	The PTS Mannose-Fructose-Sorbose (Man) Family	Phosphotransfer-driven Group Translocators(PTS)	Group Translocators	99.2	100	1.4E-135	1232
gene4926	Chromosome	KPN_SCV	4.A.6.1.3	PTS system, sorbose-specific IIA component (EIIA-SOR) (Sorbose- permease IIA component) (Phosphotransferase enzyme II, A component) (EC 2.7.1.69) (EIII-F-SOR) - Klebsiella pneumoniae.	The PTS Mannose-Fructose-Sorbose (Man) Family	Phosphotransfer-driven Group Translocators(PTS)	Group Translocators	99.6	100	4.5E-150	1357
gene4929	Chromosome	KPN_SCV	2.A.58.2.1	Uncharacterized protein yjbB - Escherichia coli.	The Phosphate:Na<sup>+</sup> Symporter (PNaS) Family	Porters(uniporters,symporters,antiporters)	Electrochemical Potential-driven Transporters	89.7	100	3.3E-261	2318
gene4944	Chromosome	KPN_SCV	3.A.23.1.1	VgrG protein OS=Vibrio cholerae 2740-80 GN=vgrG-1 PE=4 SV=1	The Type VI Symbiosis/Virulence Secretory Pathway (VISP) Family	P-P-bond-hydrolysis-driventransporters	Primary Active Transporters	38.5	73.14	7.7E-59	572
gene4945	Chromosome	KPN_SCV	2.A.21.9.1	Probable two-component sensor (CbrA) - Pseudomonas aeruginosa.	The Solute:Sodium Symporter (SSS) Family	Porters(uniporters,symporters,antiporters)	Electrochemical Potential-driven Transporters	36.2	48.71	2.1E-27	301
gene4960	Chromosome	KPN_SCV	9.B.34.1.1	Diguanylate cyclase OS=Deinococcus geothermalis (strain DSM 11300) GN=Dgeo_0566 PE=4 SV=1	The Kinase/Phosphatase/Cyclic-GMP Synthase/Cyclic di-GMP Hydrolase (KPSH) Family	Putative transport proteins	Incompletely Characterized Transport Systems	40.5	30.39	1.8E-19	233
gene4961	Chromosome	KPN_SCV	4.A.3.2.9	PTS lactose transporter subunit IIC OS=Klebsiella pneumoniae CG43 GN=D364_16500 PE=4 SV=1	The PTS Lactose-N,N'-Diacetylchitobiose-��-glucoside (Lac) Family	Phosphotransfer-driven Group Translocators(PTS)	Group Translocators	65.3	100	1.4E-27	297
gene4962	Chromosome	KPN_SCV	4.A.3.2.9	PTS lactose transporter subunit IIC OS=Klebsiella pneumoniae CG43 GN=D364_16500 PE=4 SV=1	The PTS Lactose-N,N'-Diacetylchitobiose-��-glucoside (Lac) Family	Phosphotransfer-driven Group Translocators(PTS)	Group Translocators	100	100	2.4E-51	502
gene4963	Chromosome	KPN_SCV	2.A.13.1.2	Anaerobic C4-dicarboxylate transporter dcuB - Escherichia coli.	The C<sub>4</sub>-Dicarboxylate Uptake (Dcu) Family	Porters(uniporters,symporters,antiporters)	Electrochemical Potential-driven Transporters	93.9	100	5.8E-232	2065
gene4969	Chromosome	KPN_SCV	1.C.82.1.2	50S ribosomal protein L1 [Snodgrassella alvi]	The Pore-forming Amphipathic Helical Peptide HP(2-20) (HP2-20) Family	Pore-Forming Toxins(Proteins and Peptides)	Channels/Pores	65.2	98.29	8.7E-78	733
gene4972	Chromosome	KPN_SCV	3.A.5.1.1	Uncharacterized protein ybaA OS=Escherichia coli (strain K12) GN=ybaA PE=4 SV=1	The General Secretory Pathway (Sec) Family	P-P-bond-hydrolysis-driventransporters	Primary Active Transporters	93.7	100	1.3E-56	548
gene4988	Chromosome	KPN_SCV	2.A.38.1.1	Trk system potassium uptake protein trkH - Escherichia coli.	The K<sup>+</sup> Transporter (Trk) Family	Porters(uniporters,symporters,antiporters)	Electrochemical Potential-driven Transporters	95.7	100	1.3E-266	2364
gene4993	Chromosome	KPN_SCV	5.B.1.3.1	CDP-6-deoxy-L-threo-D-glycero-4-hexulose-3-dehydrase reductase OS=Yersinia pseudotuberculosis serotype I (strain IP32953) GN=ascD PE=1 SV=3	The Phagocyte (gp91<sup>phox</sup>) NADPH Oxidase Family	Transmembrane 1-elec trontransfer carriers	Transmembrane Electron Carriers	31.6	97.85	1.8E-30	325
gene4996	Chromosome	KPN_SCV	3.A.16.1.5	AT2G21270 protein OS=Arabidopsis thaliana OX=3702 GN=UFD1 PE=2 SV=1	The Endoplasmic Reticular Retrotranslocon (ER-RT) Family	P-P-bond-hydrolysis-driventransporters	Primary Active Transporters	32.4	94.68	1.9E-28	308
gene4997	Chromosome	KPN_SCV	2.A.64.1.1	Sec-independent protein translocase protein tatE - Escherichia coli.	The Twin Arginine Targeting (Tat) Family	Porters(uniporters,symporters,antiporters)	Electrochemical Potential-driven Transporters	83.7	99.61	2.3E-116	1066
gene4998	Chromosome	KPN_SCV	2.A.64.1.1	Sec-independent protein translocase protein tatE - Escherichia coli.	The Twin Arginine Targeting (Tat) Family	Porters(uniporters,symporters,antiporters)	Electrochemical Potential-driven Transporters	73	100	5.4E-56	544
gene4999	Chromosome	KPN_SCV	2.A.64.1.1	Sec-independent protein translocase protein tatE - Escherichia coli.	The Twin Arginine Targeting (Tat) Family	Porters(uniporters,symporters,antiporters)	Electrochemical Potential-driven Transporters	76.4	100	2.1E-26	286
gene5003	Chromosome	KPN_SCV	9.B.101.3.1	RmuC domain protein [Bacteroides coprocola DSM 17136]	The Cytotoxin-associated Gene Product (CagA) Family	Putative transport proteins	Incompletely Characterized Transport Systems	36.1	75.93	1.5E-60	587
gene5008	Chromosome	KPN_SCV	2.A.7.3.61	Uncharacterized membrane protein YigM OS=Escherichia coli (strain K12) GN=yigM PE=4 SV=1	The Drug/Metabolite Transporter (DMT) Superfamily	Porters(uniporters,symporters,antiporters)	Electrochemical Potential-driven Transporters	83.3	100	1.2E-143	1302
gene5011	Chromosome	KPN_SCV	2.A.76.1.1	Homoserine/homoserine lactone efflux protein - Escherichia coli.	The Resistance to Homoserine/Threonine (RhtB) Family	Porters(uniporters,symporters,antiporters)	Electrochemical Potential-driven Transporters	90.8	100	1.9E-100	928
gene5013	Chromosome	KPN_SCV	2.A.76.1.2	Threonine efflux protein - Escherichia coli.	The Resistance to Homoserine/Threonine (RhtB) Family	Porters(uniporters,symporters,antiporters)	Electrochemical Potential-driven Transporters	86.9	100	4.6E-99	916
gene5015	Chromosome	KPN_SCV	1.B.84.1.3	Phospholipase A OS=Vibrio parahaemolyticus O1:Kuk str. FDA_R31 GN=M634_08200 PE=4 SV=1	The Outer Membrane Porin/Phospholipase A (OMPLA) Family	Beta-Barrel Porins	Channels/Pores	41.3	81.82	3.8E-43	435
gene5017	Chromosome	KPN_SCV	2.A.7.7.2	Protein rarD OS=Escherichia coli (strain K12) GN=rarD PE=1 SV=2	The Drug/Metabolite Transporter (DMT) Superfamily	Porters(uniporters,symporters,antiporters)	Electrochemical Potential-driven Transporters	86	98.65	8.6E-147	1329
gene5018	Chromosome	KPN_SCV	1.A.35.1.2	Magnesium transport protein corA - Salmonella typhimurium.	The CorA Metal Ion Transporter (MIT) Family	Alpha-Type Channels	Channels/Pores	93	100	3.0E-166	1497
gene5025	Chromosome	KPN_SCV	9.B.21.2.1	CyaY protein - Escherichia coli.	The Frataxin (Frataxin) Family	Putative transport proteins	Incompletely Characterized Transport Systems	94.3	100	3.5E-58	561
gene5035	Chromosome	KPN_SCV	2.A.3.1.15	Probable transport protein YifK OS=Escherichia coli (strain K12) GN=yifK PE=1 SV=4	The Amino Acid-Polyamine-Organocation (APC) Family	Porters(uniporters,symporters,antiporters)	Electrochemical Potential-driven Transporters	91.8	100	7.8E-240	2133
gene5037	Chromosome	KPN_SCV	9.B.128.1.1	Putative ECA polymerase OS=Escherichia coli (strain SE11) GN=wzyE PE=3 SV=1	The O-antigen Polymerase, WzyE (WzyE) Family	Putative transport proteins	Incompletely Characterized Transport Systems	87.1	100	9.3E-222	1977
gene5039	Chromosome	KPN_SCV	2.A.66.2.3	Protein wzxE - Escherichia coli.	The Multidrug/Oligosaccharidyl-lipid/Polysaccharide (MOP) Flippase Superfamily	Porters(uniporters,symporters,antiporters)	Electrochemical Potential-driven Transporters	85.6	100	5.3E-195	1746
gene5047	Chromosome	KPN_SCV	9.B.146.1.7	Undecaprenyl-phosphate alpha-N-acetylglucosaminyl 1-phosphate transferase OS=Escherichia coli (strain K12) GN=wecA PE=1 SV=1	The Putative Undecaprenyl-phosphate N-Acetylglucosaminyl Transferase (MurG) Family	Putative transport proteins	Incompletely Characterized Transport Systems	86.4	100	5.0E-181	1625
gene5049	Chromosome	KPN_SCV	3.D.3.5.2	Thioredoxin-like protein HCF164, chloroplastic OS=Arabidopsis thaliana GN=HCF164 PE=2 SV=2	The Proton-translocating Quinol:Cytochrome c Reductase (QCR) Superfamily	Oxidoreduction-driven transporters	Primary Active Transporters	31.4	76.15	7.5E-8	127
gene5050	Chromosome	KPN_SCV	3.A.18.1.1	Histone deacetylase complex subunit SAP18 - Homo sapiens (Human).	The Nuclear mRNA Exporter (mRNA-E) Family	P-P-bond-hydrolysis-driventransporters	Primary Active Transporters	34.6	87.65	2.1E-53	525
gene5054	Chromosome	KPN_SCV	9.B.120.1.1	Uncharacterized protein yqgA OS=Escherichia coli (strain K12) GN=yqgA PE=4 SV=1	The DUF554 (DUF554) Family	Putative transport proteins	Incompletely Characterized Transport Systems	46.7	100	2.0E-53	523
gene5076	Chromosome	KPN_SCV	1.B.14.3.1	VITAMIN B12 RECEPTOR PRECURSOR - Escherichia coli.	The Outer Membrane Receptor (OMR) Family	Beta-Barrel Porins	Channels/Pores	57.1	100	5.1E-202	1808
gene5087	Chromosome	KPN_SCV	3.A.1.15.3	ADCA PROTEIN (FRAGMENT) - Streptococcus pneumoniae.	The ATP-binding Cassette (ABC) Superfamily	P-P-bond-hydrolysis-driventransporters	Primary Active Transporters	48.3	91.2	1.7E-48	480
gene5091	Chromosome	KPN_SCV	2.A.7.3.26	Uncharacterized inner membrane transporter yiJE OS=Escherichia coli O6:H1 (strain CFT073 / ATCC 700928 / UPEC) GN=yijE PE=3 SV=1	The Drug/Metabolite Transporter (DMT) Superfamily	Porters(uniporters,symporters,antiporters)	Electrochemical Potential-driven Transporters	81.2	99.66	4.1E-133	1211
gene5101	Chromosome	KPN_SCV	3.A.11.1.5	putative ATP-dependent DNA helicase [Candidatus Saccharibacteria bacterium GW2011_GWC2_44_17]	The Bacterial Competence-related DNA Transformation Transporter (DNA-T) Family	P-P-bond-hydrolysis-driventransporters	Primary Active Transporters	33.9	72.78	1.2E-80	762
gene5109	Chromosome	KPN_SCV	2.A.4.7.1	Ferrous-iron efflux pump fieF - Escherichia coli.	The Cation Diffusion Facilitator (CDF) Family	Porters(uniporters,symporters,antiporters)	Electrochemical Potential-driven Transporters	89.3	97	3.6E-145	1315
gene5112	Chromosome	KPN_SCV	9.B.238.3.2	HAMP domain-containing histidine kinase [Shinella sp. HZN7]	The Uncharacterized Bacterial 5 TMS Protein-1 (UBP1) Family	Putative transport proteins	Incompletely Characterized Transport Systems	22.6	43.98	4.1E-7	126
gene5115	Chromosome	KPN_SCV	2.A.7.6.1	L-rhamnose-proton symport (L-rhamnose-H+ transport protein) - Escherichia coli.	The Drug/Metabolite Transporter (DMT) Superfamily	Porters(uniporters,symporters,antiporters)	Electrochemical Potential-driven Transporters	89.8	100	1.4E-177	1595
gene5121	Chromosome	KPN_SCV	3.A.1.2.9	RhaP - Rhizobium leguminosarum (biovar trifolii).	The ATP-binding Cassette (ABC) Superfamily	P-P-bond-hydrolysis-driventransporters	Primary Active Transporters	65.3	100	8.1E-114	1045
gene5122	Chromosome	KPN_SCV	3.A.1.2.9	RhaP - Rhizobium leguminosarum (biovar trifolii).	The ATP-binding Cassette (ABC) Superfamily	P-P-bond-hydrolysis-driventransporters	Primary Active Transporters	56.1	97.61	3.0E-152	1378
gene5123	Chromosome	KPN_SCV	3.A.1.2.9	RhaP - Rhizobium leguminosarum (biovar trifolii).	The ATP-binding Cassette (ABC) Superfamily	P-P-bond-hydrolysis-driventransporters	Primary Active Transporters	60.2	96.72	2.5E-102	946
gene5124	Chromosome	KPN_SCV	3.A.1.2.15	Periplasmic binding protein/LacI transcriptional regulator OS=Shewanella pealeana (strain ATCC 700345 / ANG-SQ1) GN=Spea_2282 PE=4 SV=1	The ATP-binding Cassette (ABC) Superfamily	P-P-bond-hydrolysis-driventransporters	Primary Active Transporters	30.1	82.93	2.7E-32	342
gene5127	Chromosome	KPN_SCV	2.A.1.5.4	MelY - Enterobacter cloacae.	The Major Facilitator Superfamily (MFS)	Porters(uniporters,symporters,antiporters)	Electrochemical Potential-driven Transporters	81.4	96.91	1.9E-192	1724
gene5131	Chromosome	KPN_SCV	2.A.78.2.3	AzlC family protein OS=Myxococcus xanthus (strain DK 1622) GN=MXAN_5158 PE=4 SV=1	The Branched Chain Amino Acid Exporter (LIV-E) Family	Porters(uniporters,symporters,antiporters)	Electrochemical Potential-driven Transporters	46.3	88.21	6.6E-46	458
gene5137	Chromosome	KPN_SCV	4.A.7.1.4	Putative sugar-specific permease, SgaT/UlaA (Fragment) OS=Klebsiella pneumoniae subsp. rhinoscleromatis ATCC 13884 GN=sgaT PE=4 SV=1	The PTS L-Ascorbate (L-Asc) Family	Phosphotransfer-driven Group Translocators(PTS)	Group Translocators	46.2	90.11	1.4E-103	958
gene5142	Chromosome	KPN_SCV	5.A.3.2.1	Formate dehydrogenase, nitrate-inducible, iron-sulfur subunit - Escherichia coli.	The Prokaryotic Molybdopterin-containing Oxidoreductase (PMO) Family	Transmembrane 2-electron transfer carriers	Transmembrane Electron Carriers	81	100	1.6E-93	868
gene5143	Chromosome	KPN_SCV	5.A.3.2.1	Formate dehydrogenase, nitrate-inducible, iron-sulfur subunit - Escherichia coli.	The Prokaryotic Molybdopterin-containing Oxidoreductase (PMO) Family	Transmembrane 2-electron transfer carriers	Transmembrane Electron Carriers	77.7	99.88	0	3512
gene5144	Chromosome	KPN_SCV	5.A.3.2.1	Formate dehydrogenase, nitrate-inducible, iron-sulfur subunit - Escherichia coli.	The Prokaryotic Molybdopterin-containing Oxidoreductase (PMO) Family	Transmembrane 2-electron transfer carriers	Transmembrane Electron Carriers	77.6	98	2.1E-145	1317
gene5145	Chromosome	KPN_SCV	5.A.3.2.1	Formate dehydrogenase, nitrate-inducible, iron-sulfur subunit - Escherichia coli.	The Prokaryotic Molybdopterin-containing Oxidoreductase (PMO) Family	Transmembrane 2-electron transfer carriers	Transmembrane Electron Carriers	47.6	98.58	1.1E-55	542
gene5152	Chromosome	KPN_SCV	9.B.126.2.1	UPF0761 membrane protein yihY OS=Escherichia coli (strain K12) GN=yihY PE=1 SV=1	The Putative Lipid IV Exporter (YhjD) Family	Putative transport proteins	Incompletely Characterized Transport Systems	83.4	100	1.8E-133	1214
gene5157	Chromosome	KPN_SCV	3.A.23.1.1	VgrG protein OS=Vibrio cholerae 2740-80 GN=vgrG-1 PE=4 SV=1	The Type VI Symbiosis/Virulence Secretory Pathway (VISP) Family	P-P-bond-hydrolysis-driventransporters	Primary Active Transporters	37	73.13	3.3E-52	515
gene5161	Chromosome	KPN_SCV	9.A.8.1.17	hypothetical protein ThorAB25_29240 [Candidatus Thorarchaeota archaeon AB_25]	The Ferrous Iron Uptake (FeoB) Family	Recognized transporters of unknown biochemical mechanism	Incompletely Characterized Transport Systems	26.9	79.05	3.6E-6	115
gene5174	Chromosome	KPN_SCV	2.A.1.3.51	Probable transport protein hsrA OS=Escherichia coli (strain K12) GN=hsrA PE=1 SV=1	The Major Facilitator Superfamily (MFS)	Porters(uniporters,symporters,antiporters)	Electrochemical Potential-driven Transporters	84.5	99.78	2.7E-216	1930
gene5177	Chromosome	KPN_SCV	3.A.1.2.1	D-ribose-binding periplasmic protein precursor - Escherichia coli.	The ATP-binding Cassette (ABC) Superfamily	P-P-bond-hydrolysis-driventransporters	Primary Active Transporters	94.6	100	9.7E-151	1363
gene5178	Chromosome	KPN_SCV	3.A.1.2.1	D-ribose-binding periplasmic protein precursor - Escherichia coli.	The ATP-binding Cassette (ABC) Superfamily	P-P-bond-hydrolysis-driventransporters	Primary Active Transporters	95.6	100	5.6E-160	1443
gene5179	Chromosome	KPN_SCV	3.A.1.2.1	D-ribose-binding periplasmic protein precursor - Escherichia coli.	The ATP-binding Cassette (ABC) Superfamily	P-P-bond-hydrolysis-driventransporters	Primary Active Transporters	95.8	100	8.4E-272	2409
gene5182	Chromosome	KPN_SCV	2.A.72.1.1	Low affinity potassium transport system protein kup - Escherichia coli.	The K<sup>+</sup> Uptake Permease (KUP) Family	Porters(uniporters,symporters,antiporters)	Electrochemical Potential-driven Transporters	92.6	100	0	2953
gene5190	Chromosome	KPN_SCV	1.A.77.3.8	ATP synthase subunit I OS=Klebsiella pneumoniae subsp. pneumoniae NTUH-K2044 GN=atpI PE=4 SV=1	The Mg<sup>2+</sup>/Ca<sup>2+</sup> Uniporter (MCU) Family	Alpha-Type Channels	Channels/Pores	100	100	6.8E-61	585
gene5191	Chromosome	KPN_SCV	3.A.2.1.1	ATP synthase epsilon chain - Escherichia coli.	The H<sup>+</sup>- or Na<sup>+</sup>-translocating F-type, V-type and A-type ATPase (F-ATPase) Superfamily	P-P-bond-hydrolysis-driventransporters	Primary Active Transporters	91.9	100	1.3E-141	1284
gene5192	Chromosome	KPN_SCV	3.A.2.1.1	ATP synthase epsilon chain - Escherichia coli.	The H<sup>+</sup>- or Na<sup>+</sup>-translocating F-type, V-type and A-type ATPase (F-ATPase) Superfamily	P-P-bond-hydrolysis-driventransporters	Primary Active Transporters	100	100	4.0E-35	361
gene5193	Chromosome	KPN_SCV	3.A.2.1.1	ATP synthase epsilon chain - Escherichia coli.	The H<sup>+</sup>- or Na<sup>+</sup>-translocating F-type, V-type and A-type ATPase (F-ATPase) Superfamily	P-P-bond-hydrolysis-driventransporters	Primary Active Transporters	94.9	100	3.4E-70	666
gene5194	Chromosome	KPN_SCV	3.A.2.1.1	ATP synthase epsilon chain - Escherichia coli.	The H<sup>+</sup>- or Na<sup>+</sup>-translocating F-type, V-type and A-type ATPase (F-ATPase) Superfamily	P-P-bond-hydrolysis-driventransporters	Primary Active Transporters	88.1	100	7.5E-82	767
gene5195	Chromosome	KPN_SCV	3.A.2.1.1	ATP synthase epsilon chain - Escherichia coli.	The H<sup>+</sup>- or Na<sup>+</sup>-translocating F-type, V-type and A-type ATPase (F-ATPase) Superfamily	P-P-bond-hydrolysis-driventransporters	Primary Active Transporters	98.2	100	1.4E-285	2528
gene5196	Chromosome	KPN_SCV	3.A.2.1.1	ATP synthase epsilon chain - Escherichia coli.	The H<sup>+</sup>- or Na<sup>+</sup>-translocating F-type, V-type and A-type ATPase (F-ATPase) Superfamily	P-P-bond-hydrolysis-driventransporters	Primary Active Transporters	96.2	100	2.2E-152	1377
gene5197	Chromosome	KPN_SCV	3.A.2.1.1	ATP synthase epsilon chain - Escherichia coli.	The H<sup>+</sup>- or Na<sup>+</sup>-translocating F-type, V-type and A-type ATPase (F-ATPase) Superfamily	P-P-bond-hydrolysis-driventransporters	Primary Active Transporters	98.5	100	5.8E-259	2298
gene5198	Chromosome	KPN_SCV	3.A.2.1.1	ATP synthase epsilon chain - Escherichia coli.	The H<sup>+</sup>- or Na<sup>+</sup>-translocating F-type, V-type and A-type ATPase (F-ATPase) Superfamily	P-P-bond-hydrolysis-driventransporters	Primary Active Transporters	97.1	100	2.3E-70	667
gene5202	Chromosome	KPN_SCV	3.A.1.7.1	Phosphate transport system permease protein pstA - Escherichia coli.	The ATP-binding Cassette (ABC) Superfamily	P-P-bond-hydrolysis-driventransporters	Primary Active Transporters	89.9	100	4.0E-180	1617
gene5203	Chromosome	KPN_SCV	3.A.1.7.1	Phosphate transport system permease protein pstA - Escherichia coli.	The ATP-binding Cassette (ABC) Superfamily	P-P-bond-hydrolysis-driventransporters	Primary Active Transporters	94.7	100	7.5E-165	1485
gene5204	Chromosome	KPN_SCV	3.A.1.7.1	Phosphate transport system permease protein pstA - Escherichia coli.	The ATP-binding Cassette (ABC) Superfamily	P-P-bond-hydrolysis-driventransporters	Primary Active Transporters	94.3	100	3.7E-150	1358
gene5205	Chromosome	KPN_SCV	3.A.1.7.1	Phosphate transport system permease protein pstA - Escherichia coli.	The ATP-binding Cassette (ABC) Superfamily	P-P-bond-hydrolysis-driventransporters	Primary Active Transporters	98.1	100	1.6E-146	1326
gene5207	Chromosome	KPN_SCV	1.B.3.1.3	PUTATIVE OUTER MEMBRANE PROTEIN YIEC PRECURSOR - Escherichia coli.	The Sugar Porin (SP) Family	Beta-Barrel Porins	Channels/Pores	76.7	100	1.3E-246	2192
gene5211	Chromosome	KPN_SCV	2.A.40.7.6	Probable adenine permease PurP OS=Escherichia coli (strain K12) GN=purP PE=1 SV=2	The Nucleobase/Ascorbate Transporter (NAT) or Nucleobase:Cation Symporter-2 (NCS2) Family	Porters(uniporters,symporters,antiporters)	Electrochemical Potential-driven Transporters	93.3	100	5.8E-224	1996
gene5215	Chromosome	KPN_SCV	2.A.1.2.22	Hypothetical transport protein yidY - Escherichia coli.	The Major Facilitator Superfamily (MFS)	Porters(uniporters,symporters,antiporters)	Electrochemical Potential-driven Transporters	75.5	98.47	3.0E-155	1403
gene5218	Chromosome	KPN_SCV	2.A.9.3.1	60 KDA INNER-MEMBRANE PROTEIN - Escherichia coli.	The Membrane Protein Insertase (YidC/Alb3/Oxa1) Family	Porters(uniporters,symporters,antiporters)	Electrochemical Potential-driven Transporters	86.7	100	9.2E-280	2478
pA_gene0004	PlasmidA	KPN_SCV	1.B.14.1.20	Fe(3+) dicitrate transport protein FecA OS=Escherichia coli (strain K12) GN=fecA PE=1 SV=2	The Outer Membrane Receptor (OMR) Family	Beta-Barrel Porins	Channels/Pores	98.4	100	0	4040
pA_gene0005	PlasmidA	KPN_SCV	3.A.1.14.1	Iron(III) dicitrate-binding periplasmic protein precursor - Escherichia coli.	The ATP-binding Cassette (ABC) Superfamily	P-P-bond-hydrolysis-driventransporters	Primary Active Transporters	95.7	100	4.4E-159	1435
pA_gene0006	PlasmidA	KPN_SCV	3.A.1.14.1	Iron(III) dicitrate-binding periplasmic protein precursor - Escherichia coli.	The ATP-binding Cassette (ABC) Superfamily	P-P-bond-hydrolysis-driventransporters	Primary Active Transporters	96.7	100	7.5E-176	1580
pA_gene0007	PlasmidA	KPN_SCV	3.A.1.14.1	Iron(III) dicitrate-binding periplasmic protein precursor - Escherichia coli.	The ATP-binding Cassette (ABC) Superfamily	P-P-bond-hydrolysis-driventransporters	Primary Active Transporters	91.2	100	8.8E-158	1424
pA_gene0008	PlasmidA	KPN_SCV	3.A.1.14.1	Iron(III) dicitrate-binding periplasmic protein precursor - Escherichia coli.	The ATP-binding Cassette (ABC) Superfamily	P-P-bond-hydrolysis-driventransporters	Primary Active Transporters	79.2	100	8.2E-114	1044
pA_gene0016	PlasmidA	KPN_SCV	2.A.7.1.10	Suppresser of groEL OS=Enterobacter cloacae subsp. cloacae (strain ATCC 13047 / DSM 30054 / NBRC 13535 / NCDC 279-56) GN=sugE PE=3 SV=1	The Drug/Metabolite Transporter (DMT) Superfamily	Porters(uniporters,symporters,antiporters)	Electrochemical Potential-driven Transporters	53.9	92.73	3.2E-22	251
pA_gene0017	PlasmidA	KPN_SCV	2.A.33.1.2	Na+/H+ antiporter - Vibrio parahaemolyticus.	The NhaA Na<sup>+</sup>:H<sup>+</sup> Antiporter (NhaA) Family	Porters(uniporters,symporters,antiporters)	Electrochemical Potential-driven Transporters	52.8	98.43	8.8E-104	959
pA_gene0026	PlasmidA	KPN_SCV	1.A.43.1.1	Protein crcB - Escherichia coli.	The Camphor Resistance or Fluoride Exporter (Fluc) Family	Alpha-Type Channels	Channels/Pores	50.5	89.57	1.0E-26	290
pA_gene0029	PlasmidA	KPN_SCV	2.A.53.3.1	SULFATE PERMEASE - Yersinia enterocolitica.	The Sulfate Permease (SulP) Family	Porters(uniporters,symporters,antiporters)	Electrochemical Potential-driven Transporters	90.4	100	1.3E-248	2209
pA_gene0031	PlasmidA	KPN_SCV	3.A.4.1.1	ARSENICAL PUMP-DRIVING ATPASE (EC 3.6.3.16) (ARSENITE-TRANSLOCATING ATPASE) (ARSENICAL RESISTANCE ATPASE) - Escherichia coli.	The Arsenite-Antimonite (ArsAB) Efflux Family	P-P-bond-hydrolysis-driventransporters	Primary Active Transporters	83.1	99.77	7.6E-197	1762
pA_gene0037	PlasmidA	KPN_SCV	1.C.1.4.2	Pyocin-S2 OS=Pseudomonas aeruginosa (strain ATCC 15692 / PAO1 / 1C / PRS 101 / LMG 12228) GN=pys2 PE=1 SV=3	The Channel-forming Colicin (Colicin) Family	Pore-Forming Toxins(Proteins and Peptides)	Channels/Pores	31.7	78.61	2.1E-45	458
pA_gene0043	PlasmidA	KPN_SCV	3.A.7.2.1	HYPOTHETICAL 11.7 kDa PROTEIN - Escherichia coli.	The Type IV (Conjugal DNA-Protein Transfer or VirB) Secretory Pathway (IVSP) Family	P-P-bond-hydrolysis-driventransporters	Primary Active Transporters	30.7	53.71	4.2E-44	447
pA_gene0051	PlasmidA	KPN_SCV	3.A.7.16.1	Putative conjugative transfer protein traD OS=Protochlamydia amoebophila (strain UWE25) GN=traD PE=4 SV=1	The Type IV (Conjugal DNA-Protein Transfer or VirB) Secretory Pathway (IVSP) Family	P-P-bond-hydrolysis-driventransporters	Primary Active Transporters	30.5	24.4	4.6E-15	196
pA_gene0054	PlasmidA	KPN_SCV	3.A.7.16.1	Putative conjugative transfer protein traD OS=Protochlamydia amoebophila (strain UWE25) GN=traD PE=4 SV=1	The Type IV (Conjugal DNA-Protein Transfer or VirB) Secretory Pathway (IVSP) Family	P-P-bond-hydrolysis-driventransporters	Primary Active Transporters	32	96.15	1.1E-26	292
pA_gene0061	PlasmidA	KPN_SCV	3.A.7.11.1	Lysozyme - Neisseria gonorrhoeae.	The Type IV (Conjugal DNA-Protein Transfer or VirB) Secretory Pathway (IVSP) Family	P-P-bond-hydrolysis-driventransporters	Primary Active Transporters	30.4	85.64	4.6E-13	174
pA_gene0109	PlasmidA	KPN_SCV	2.A.15.1.9	Putative high affinity choline transport protein (Bet-like) OS=Acinetobacter sp. (strain ADP1) GN=ACIAD3460 PE=4 SV=1	The Betaine/Carnitine/Choline Transporter (BCCT) Family	Porters(uniporters,symporters,antiporters)	Electrochemical Potential-driven Transporters	52.2	99.1	6.7E-192	1721
pA_gene0116	PlasmidA	KPN_SCV	2.A.21.9.1	Probable two-component sensor (CbrA) - Pseudomonas aeruginosa.	The Solute:Sodium Symporter (SSS) Family	Porters(uniporters,symporters,antiporters)	Electrochemical Potential-driven Transporters	30.2	43.79	1.2E-20	243
pA_gene0118	PlasmidA	KPN_SCV	1.B.17.3.4	PROBABLE OUTER MEMBRANE LIPOPROTEIN SILC PRECURSOR - Salmonella typhimurium.	The Outer Membrane Factor (OMF) Family	Beta-Barrel Porins	Channels/Pores	99	97.74	6.0E-212	1892
pA_gene0120	PlasmidA	KPN_SCV	2.A.6.1.4	Putative cation efflux system protein cusA - Escherichia coli.	The Resistance-Nodulation-Cell Division (RND) Superfamily	Porters(uniporters,symporters,antiporters)	Electrochemical Potential-driven Transporters	47.9	99.15	2.2E-21	244
pA_gene0121	PlasmidA	KPN_SCV	2.A.6.1.4	Putative cation efflux system protein cusA - Escherichia coli.	The Resistance-Nodulation-Cell Division (RND) Superfamily	Porters(uniporters,symporters,antiporters)	Electrochemical Potential-driven Transporters	70.3	95.74	7.0E-146	1322
pA_gene0122	PlasmidA	KPN_SCV	2.A.6.1.3	PUTATIVE CATION EFFLUX SYSTEM PROTEIN SILA - Salmonella typhimurium.	The Resistance-Nodulation-Cell Division (RND) Superfamily	Porters(uniporters,symporters,antiporters)	Electrochemical Potential-driven Transporters	98.9	100	0	5190
pA_gene0124	PlasmidA	KPN_SCV	3.A.3.5.4	Putative cation transporting P-type ATPase (EC 3.6.3.-) - Salmonella typhimurium.	The P-type ATPase (P-ATPase) Superfamily	P-P-bond-hydrolysis-driventransporters	Primary Active Transporters	96	100	0	3693
pA_gene0126	PlasmidA	KPN_SCV	1.A.34.1.3	Putative peptidase OS=Escherichia coli (strain 55989 / EAEC) GN=EC55989_3908 PE=4 SV=1	The <i>Bacillus</i> Gap Junction-like Channel-forming Complex (GJ-CC) Family	Alpha-Type Channels	Channels/Pores	99.6	100	3.6E-135	1228
pA_gene0128	PlasmidA	KPN_SCV	9.B.62.1.5	Copper resistance protein A OS=Pseudomonas fluorescens (strain Pf-5 / ATCC BAA-477) GN=copA PE=4 SV=1	The Copper Resistance (CopD) Family	Putative transport proteins	Incompletely Characterized Transport Systems	62.7	99.17	1.2E-224	2003
pA_gene0129	PlasmidA	KPN_SCV	1.B.76.1.5	Copper resistance protein B OS=Escherichia coli GN=pcoB PE=3 SV=1	The Copper Resistance Putative Porin (CopB) Family	Beta-Barrel Porins	Channels/Pores	100	99.33	6.3E-174	1563
pA_gene0131	PlasmidA	KPN_SCV	9.B.62.1.1	Copper resistance protein D - Escherichia coli.	The Copper Resistance (CopD) Family	Putative transport proteins	Incompletely Characterized Transport Systems	99.5	100	4.7E-95	881
pA_gene0139	PlasmidA	KPN_SCV	1.A.8.10.2	AQUAGLYCEROPORIN - Nicotiana tabacum (Common tobacco).	The Major Intrinsic Protein (MIP) Family	Alpha-Type Channels	Channels/Pores	37.3	90.73	3.0E-15	192
pA_gene0145	PlasmidA	KPN_SCV	3.A.4.1.1	ARSENICAL PUMP-DRIVING ATPASE (EC 3.6.3.16) (ARSENITE-TRANSLOCATING ATPASE) (ARSENICAL RESISTANCE ATPASE) - Escherichia coli.	The Arsenite-Antimonite (ArsAB) Efflux Family	P-P-bond-hydrolysis-driventransporters	Primary Active Transporters	61	82.06	1.3E-122	1122
pA_gene0146	PlasmidA	KPN_SCV	3.A.4.1.1	ARSENICAL PUMP-DRIVING ATPASE (EC 3.6.3.16) (ARSENITE-TRANSLOCATING ATPASE) (ARSENICAL RESISTANCE ATPASE) - Escherichia coli.	The Arsenite-Antimonite (ArsAB) Efflux Family	P-P-bond-hydrolysis-driventransporters	Primary Active Transporters	61.8	100	8.5E-53	516
pA_gene0149	PlasmidA	KPN_SCV	3.A.4.1.1	ARSENICAL PUMP-DRIVING ATPASE (EC 3.6.3.16) (ARSENITE-TRANSLOCATING ATPASE) (ARSENICAL RESISTANCE ATPASE) - Escherichia coli.	The Arsenite-Antimonite (ArsAB) Efflux Family	P-P-bond-hydrolysis-driventransporters	Primary Active Transporters	93.9	100	2.4E-219	1956
pA_gene0150	PlasmidA	KPN_SCV	3.A.4.1.1	ARSENICAL PUMP-DRIVING ATPASE (EC 3.6.3.16) (ARSENITE-TRANSLOCATING ATPASE) (ARSENICAL RESISTANCE ATPASE) - Escherichia coli.	The Arsenite-Antimonite (ArsAB) Efflux Family	P-P-bond-hydrolysis-driventransporters	Primary Active Transporters	87.1	99.66	1.7E-287	2545
pA_gene0162	PlasmidA	KPN_SCV	9.B.1.1.6	Protease HtpX OS=Escherichia coli (strain K12) GN=htpX PE=1 SV=1	The Integral Membrane CAAX Protease (CAAX Protease) Family	Putative transport proteins	Incompletely Characterized Transport Systems	30.7	80.31	4.8E-10	150
pA_gene0165	PlasmidA	KPN_SCV	3.A.9.1.2	Putative membrane protein ycf1 OS=Arabidopsis thaliana GN=ycf1-A PE=3 SV=1	The Chloroplast Envelope Protein Translocase (CEPT or Tic-Toc) Family	P-P-bond-hydrolysis-driventransporters	Primary Active Transporters	46.3	85.5	7.4E-205	1834
pA_gene0177	PlasmidA	KPN_SCV	3.A.1.9.3	Phosphonate ABC transporter, inner membrane subunit OS=Trichodesmium erythraeum (strain IMS101) OX=203124 GN=Tery_0367 PE=3 SV=1	The ATP-binding Cassette (ABC) Superfamily	P-P-bond-hydrolysis-driventransporters	Primary Active Transporters	56.4	95.54	6.3E-80	752
pA_gene0178	PlasmidA	KPN_SCV	3.A.1.9.3	Phosphonate ABC transporter, inner membrane subunit OS=Trichodesmium erythraeum (strain IMS101) OX=203124 GN=Tery_0367 PE=3 SV=1	The ATP-binding Cassette (ABC) Superfamily	P-P-bond-hydrolysis-driventransporters	Primary Active Transporters	52.6	98.61	1.5E-79	749
pA_gene0179	PlasmidA	KPN_SCV	3.A.1.9.3	Phosphonate ABC transporter, inner membrane subunit OS=Trichodesmium erythraeum (strain IMS101) OX=203124 GN=Tery_0367 PE=3 SV=1	The ATP-binding Cassette (ABC) Superfamily	P-P-bond-hydrolysis-driventransporters	Primary Active Transporters	59.6	86.91	2.0E-73	696
pA_gene0191	PlasmidA	KPN_SCV	3.A.1.5.11	Hypothetical ABC transporter ATP-binding protein yliA - Escherichia coli.	The ATP-binding Cassette (ABC) Superfamily	P-P-bond-hydrolysis-driventransporters	Primary Active Transporters	51	98.27	8.5E-151	1366
pA_gene0194	PlasmidA	KPN_SCV	3.A.1.5.27	Heme-binding protein A OS=Haemophilus influenzae GN=hbpA PE=1 SV=2	The ATP-binding Cassette (ABC) Superfamily	P-P-bond-hydrolysis-driventransporters	Primary Active Transporters	34.8	73.03	1.5E-25	283
pA_gene0200	PlasmidA	KPN_SCV	3.A.1.5.11	Hypothetical ABC transporter ATP-binding protein yliA - Escherichia coli.	The ATP-binding Cassette (ABC) Superfamily	P-P-bond-hydrolysis-driventransporters	Primary Active Transporters	51	98.27	8.5E-151	1366
pA_gene0202	PlasmidA	KPN_SCV	3.A.1.5.11	Hypothetical ABC transporter ATP-binding protein yliA - Escherichia coli.	The ATP-binding Cassette (ABC) Superfamily	P-P-bond-hydrolysis-driventransporters	Primary Active Transporters	31.5	92.22	8.8E-62	598
pA_gene0203	PlasmidA	KPN_SCV	3.A.1.5.22	Oligopeptide permease F - Vibrio fluvialis.	The ATP-binding Cassette (ABC) Superfamily	P-P-bond-hydrolysis-driventransporters	Primary Active Transporters	36	98.04	6.1E-47	468
pA_gene0204	PlasmidA	KPN_SCV	3.A.1.5.39	Periplasmic dipeptide transport protein OS=Pseudomonas aeruginosa MH38 GN=dppA5 PE=4 SV=1	The ATP-binding Cassette (ABC) Superfamily	P-P-bond-hydrolysis-driventransporters	Primary Active Transporters	45.3	96.81	7.3E-55	536
pB_gene0001	PlasmidB	KPN_SCV	3.A.7.10.1	TrbA protein - Plasmid R64.	The Type IV (Conjugal DNA-Protein Transfer or VirB) Secretory Pathway (IVSP) Family	P-P-bond-hydrolysis-driventransporters	Primary Active Transporters	63	100	2.7E-23	259
pB_gene0007	PlasmidB	KPN_SCV	3.A.7.9.1	IcmX (IcmY) - Legionella pneumophila subsp. pneumophila (strain Philadelphia 1 / ATCC 33152 / DSM 7513).	The Type IV (Conjugal DNA-Protein Transfer or VirB) Secretory Pathway (IVSP) Family	P-P-bond-hydrolysis-driventransporters	Primary Active Transporters	26.8	92.79	4.3E-97	905
pB_gene0010	PlasmidB	KPN_SCV	9.B.40.1.2	Integral membrane protein - Salmonella typhimurium.	The DotA/TraY (DotA/TraY) Family	Putative transport proteins	Incompletely Characterized Transport Systems	48	98.32	1.5E-176	1589
pB_gene0012	PlasmidB	KPN_SCV	3.A.7.10.1	TrbA protein - Plasmid R64.	The Type IV (Conjugal DNA-Protein Transfer or VirB) Secretory Pathway (IVSP) Family	P-P-bond-hydrolysis-driventransporters	Primary Active Transporters	39.7	83.69	4.9E-72	686
pB_gene0014	PlasmidB	KPN_SCV	3.A.7.10.1	TrbA protein - Plasmid R64.	The Type IV (Conjugal DNA-Protein Transfer or VirB) Secretory Pathway (IVSP) Family	P-P-bond-hydrolysis-driventransporters	Primary Active Transporters	37.2	95.07	2.8E-130	1190
pB_gene0024	PlasmidB	KPN_SCV	1.B.14.9.5	Probable TonB-dependent receptor YncD OS=Escherichia coli (strain K12) GN=yncD PE=3 SV=1	The Outer Membrane Receptor (OMR) Family	Beta-Barrel Porins	Channels/Pores	65.3	99.41	4.1E-137	1246
pB_gene0026	PlasmidB	KPN_SCV	9.B.29.2.7	Putative uncharacterized protein OS=Methanosphaerula palustris (strain ATCC BAA-1556 / DSM 19958 / E1-9c) GN=Mpal_1255 PE=4 SV=1	The 4-5 TMS Putative Chaparone (4-5PC) Family	Putative transport proteins	Incompletely Characterized Transport Systems	38.8	95.76	6.2E-46	459
pB_gene0027	PlasmidB	KPN_SCV	9.B.334.1.1	Methyl-accepting chemotaxis protein 3 [Lokiarchaeum sp. GC14_75]	The Archael N-terminal Transmembrane Domain Linked to a Sensor Kinase or MCP Domain (N-TM/SK/MCP) Family	Putative transport proteins	Incompletely Characterized Transport Systems	36.2	67.51	1.1E-11	163
pB_gene0063	PlasmidB	KPN_SCV	3.A.7.10.1	TrbA protein - Plasmid R64.	The Type IV (Conjugal DNA-Protein Transfer or VirB) Secretory Pathway (IVSP) Family	P-P-bond-hydrolysis-driventransporters	Primary Active Transporters	54.6	89.68	1.7E-37	384
pB_gene0064	PlasmidB	KPN_SCV	3.A.7.10.1	TrbA protein - Plasmid R64.	The Type IV (Conjugal DNA-Protein Transfer or VirB) Secretory Pathway (IVSP) Family	P-P-bond-hydrolysis-driventransporters	Primary Active Transporters	57.4	94.85	1.5E-84	792
pB_gene0065	PlasmidB	KPN_SCV	3.A.7.10.1	TrbA protein - Plasmid R64.	The Type IV (Conjugal DNA-Protein Transfer or VirB) Secretory Pathway (IVSP) Family	P-P-bond-hydrolysis-driventransporters	Primary Active Transporters	48.7	90.89	1.3E-97	906
pB_gene0068	PlasmidB	KPN_SCV	3.A.7.10.1	TrbA protein - Plasmid R64.	The Type IV (Conjugal DNA-Protein Transfer or VirB) Secretory Pathway (IVSP) Family	P-P-bond-hydrolysis-driventransporters	Primary Active Transporters	48.2	97.44	3.1E-23	260
pB_gene0069	PlasmidB	KPN_SCV	3.A.7.10.1	TrbA protein - Plasmid R64.	The Type IV (Conjugal DNA-Protein Transfer or VirB) Secretory Pathway (IVSP) Family	P-P-bond-hydrolysis-driventransporters	Primary Active Transporters	36.4	95.73	6.1E-39	398
pB_gene0070	PlasmidB	KPN_SCV	3.A.7.10.1	TrbA protein - Plasmid R64.	The Type IV (Conjugal DNA-Protein Transfer or VirB) Secretory Pathway (IVSP) Family	P-P-bond-hydrolysis-driventransporters	Primary Active Transporters	51.8	82.29	1.3E-72	690
pB_gene0076	PlasmidB	KPN_SCV	3.A.7.9.1	IcmX (IcmY) - Legionella pneumophila subsp. pneumophila (strain Philadelphia 1 / ATCC 33152 / DSM 7513).	The Type IV (Conjugal DNA-Protein Transfer or VirB) Secretory Pathway (IVSP) Family	P-P-bond-hydrolysis-driventransporters	Primary Active Transporters	26.8	92.79	4.3E-97	905
pB_gene0079	PlasmidB	KPN_SCV	9.B.40.1.2	Integral membrane protein - Salmonella typhimurium.	The DotA/TraY (DotA/TraY) Family	Putative transport proteins	Incompletely Characterized Transport Systems	48	98.32	1.5E-176	1589
