# Supplementary material for: Persistent ciprofloxacin exposure induced the transformation of Klebsiella pneumoniae small colony variant into mucous phenotype
Source: Front Cell Infect Microbiol. 2023 Oct 19;13:1259296. doi: 10.3389/fcimb.2023.1259296 (PMC10625421; doi:10.3389/fcimb.2023.1259296)
Supplement: Supplementary file 2 [file DataSheet_2.csv]

Sample Name	motifString	centerPos	modificationType	fraction	nDetected	nGenome	groupTag	partnerMotifString	meanScore	meanIpdRatio	meanCoverage	objectiveScore
KPN_Mucinous	GATC	2	m6A	0.9934688	63735	64154	GATC	GATC	229.11983	5.033354	63.165497	14517087
KPN_Mucinous	GNCCGAMCAR	3	m4C	0.21527778	62	288	GNCCGAMCAR	NAN	119.645164	2.8888712	76.1129	1862.0276
KPN_maternal	GATC	2	m6A	0.9959327	63909	64170	GATC	GATC	373.3043	5.0418844	112.29796	23770154
KPN_maternal	GNCYGVDCAD	3	m4C	0.23204285	953	4107	GNCYGVDCAD	NAN	132.78593	2.6854227	114.94334	33982.582
KPN_maternal	VNCCTGGCAD	3	m4C	0.2570281	192	747	VNCCTGGCAD	NAN	133.6198	2.361354	114.58854	7553.6104
KPN_maternal	GNCYGAACGD	3	m4C	0.32692307	119	364	GNCYGAACGD	NAN	133.47899	2.7793272	115.61345	5807.121
KPN_SCV	GATC	2	m6A	0.9934978	63715	64132	GATC	GATC	218.68582	5.028522	59.791275	13852001
