# Supplementary material for: Persistent ciprofloxacin exposure induced the transformation of Klebsiella pneumoniae small colony variant into mucous phenotype
Source: Front Cell Infect Microbiol. 2023 Oct 19;13:1259296. doi: 10.3389/fcimb.2023.1259296 (PMC10625421; doi:10.3389/fcimb.2023.1259296)
Supplement: Supplementary file 3 [file DataSheet_3.csv]

Gene ID	Gene Name	Gene Description	Cluster ID	Sample Name	Location	Strand	Start	End	Length (bp)	NR Description	Swiss-Prot Description	Pfam ID	Domain	Domain Description	COG ID	COG Description	GO ID	GO Description	KO ID	KO Description
gene1951	livK	hydrophobic amino acid ABC transporter periplasmic amino acid-binding protein	SINGLE1	KPN_Mucinous	Chromosome	+	2121531	2122595	1065	hydrophobic amino acid ABC transporter periplasmic amino acid-binding protein	Amino acid binding protein OS=Pseudomonas aeruginosa (strain ATCC 15692 / DSM 22644 / CIP 104116 / JCM 14847 / LMG 12228 / 1C / PRS 101 / PAO1)	PF13458;PF01094;PF13433	Peripla_BP_6;ANF_receptor;Peripla_BP_5	Periplasmic binding protein;Receptor family ligand binding region;Periplasmic binding protein domain	COG0683	ABC-type branched-chain amino acid transport system, periplasmic component	-	-	K01999	branched-chain amino acid transport system substrate-binding protein
gene3509	dmsA	molybdopterin-dependent oxidoreductase	SINGLE2	KPN_Mucinous	Chromosome	-	3707892	3705454	2439	molybdopterin-dependent oxidoreductase	Dimethyl sulfoxide reductase DmsA OS=Escherichia coli (strain K12)	PF00384;PF04879	Molybdopterin;Molybdop_Fe4S4	Molybdopterin oxidoreductase;Molybdopterin oxidoreductase Fe4S4 domain	COG0243	Anaerobic selenocysteine-containing dehydrogenase	-	-	K07306	anaerobic dimethyl sulfoxide reductase subunit A [EC:1.8.5.3]
pB_gene0073	blaCTX-M	CTX-M family extended-spectrum class A beta-lactamase	SINGLE3	KPN_Mucinous	PlasmidB	+	70597	71130	534	CTX-M family extended-spectrum class A beta-lactamase	Beta-lactamase Toho-2 OS=Escherichia coli	PF13354;PF00144	Beta-lactamase2;Beta-lactamase	Beta-lactamase enzyme family;Beta-lactamase	COG2367	Beta-lactamase class A	GO:0046677;GO:0030655;GO:0008800	response to antibiotic;;beta-lactam antibiotic catabolic process;;beta-lactamase activity	K18767	beta-lactamase class A CTX-M [EC:3.5.2.6]
pB_gene0080	umuC	DNA polymerase V subunit UmuC	SINGLE4	KPN_Mucinous	PlasmidB	+	79450	79563	114	DNA polymerase V subunit UmuC	Protein MucB OS=Salmonella typhimurium	PF00817	IMS	impB/mucB/samB family	COG0389	Nucleotidyltransferase/DNA polymerase DinP involved in DNA repair	-	-	K03502	DNA polymerase V
gene1194	-	hypothetical protein	SINGLE5	KPN_Mucinous	Chromosome	+	1231110	1231760	651	hypothetical protein	-	-	-	-	-	-	-	-	-	-
pB_gene0001	mcbG	Qnr	SINGLE6	KPN_Mucinous	PlasmidB	+	1	240	240	Qnr	Pentapeptide repeat protein VPA0095 OS=Vibrio parahaemolyticus serotype O3:K6 (strain RIMD 2210633)	-	-	-	COG1357	Uncharacterized conserved protein YjbI, contains pentapeptide repeats	-	-	K18555	fluoroquinolone resistance protein
pB_gene0045	-	MULTISPECIES: hypothetical protein	SINGLE7	KPN_Mucinous	PlasmidB	+	43416	43913	498	MULTISPECIES: hypothetical protein	-	-	-	-	-	-	-	-	-	-
pB_gene0003	blaCTX-M	CTX-M family extended-spectrum class A beta-lactamase	SINGLE8	KPN_Mucinous	PlasmidB	+	1591	2310	720	CTX-M family extended-spectrum class A beta-lactamase	Beta-lactamase Toho-2 OS=Escherichia coli	PF13354;PF00144	Beta-lactamase2;Beta-lactamase	Beta-lactamase enzyme family;Beta-lactamase	COG2367	Beta-lactamase class A	GO:0046677;GO:0030655;GO:0008800	response to antibiotic;;beta-lactam antibiotic catabolic process;;beta-lactamase activity	K18767	beta-lactamase class A CTX-M [EC:3.5.2.6]
pB_gene0079	umuC	DNA polymerase V subunit UmuC	SINGLE9	KPN_Mucinous	PlasmidB	+	77077	79221	2145	DNA polymerase V subunit UmuC	Protein MucB OS=Escherichia coli	-	-	-	COG0389	Nucleotidyltransferase/DNA polymerase DinP involved in DNA repair	GO:0006281	DNA repair	K03502	DNA polymerase V
gene1952	-	hydrophobic amino acid ABC transporter periplasmic amino acid-binding protein	SINGLE10	KPN_Mucinous	Chromosome	+	2122705	2123619	915	hydrophobic amino acid ABC transporter periplasmic amino acid-binding protein	Amino acid binding protein OS=Pseudomonas aeruginosa (strain ATCC 15692 / DSM 22644 / CIP 104116 / JCM 14847 / LMG 12228 / 1C / PRS 101 / PAO1)	-	-	-	COG0683	ABC-type branched-chain amino acid transport system, periplasmic component	-	-	-	-
pA_gene0057	-	conjugal transfer protein TraG	SINGLE11	KPN_Mucinous	PlasmidA	+	67080	68060	981	conjugal transfer protein TraG	Protein TraG OS=Escherichia coli (strain K12)	-	-	-	-	-	-	-	-	-
gene2176	-	hypothetical protein	SINGLE12	KPN_Mucinous	Chromosome	+	2361990	2362874	885	hypothetical protein	-	-	-	-	-	-	GO:0016021	integral component of membrane	-	-
pB_gene0077	-	recombinase family protein	SINGLE13	KPN_Mucinous	PlasmidB	+	75261	76457	1197	recombinase family protein	Transposons Tn4653 resolvase OS=Pseudomonas putida	PF00239	Resolvase	Resolvase, N terminal domain	COG1961	Site-specific DNA recombinase SpoIVCA/DNA invertase PinE	GO:0003677;GO:0000150	DNA binding;;DNA strand exchange activity	-	-
