# Supplementary material for: Persistent ciprofloxacin exposure induced the transformation of Klebsiella pneumoniae small colony variant into mucous phenotype
Source: Front Cell Infect Microbiol. 2023 Oct 19;13:1259296. doi: 10.3389/fcimb.2023.1259296 (PMC10625421; doi:10.3389/fcimb.2023.1259296)
Supplement: Supplementary file 4 [file DataSheet_4.csv]

Gene ID	Gene Name	Gene Description	Cluster ID	Sample Name	Location	Strand	Start	End	Length (bp)	NR Description	Swiss-Prot Description	Pfam ID	Domain	Domain Description	COG ID	COG Description	GO ID	GO Description	KO ID	KO Description
pB_gene0026	blaCTX-M	CTX-M family extended-spectrum class A beta-lactamase	SINGLE1	KPN_SCV	PlasmidB	-	27970	27119	852	CTX-M family extended-spectrum class A beta-lactamase	Beta-lactamase Toho-2 OS=Escherichia coli	PF13354;PF00144	Beta-lactamase2;Beta-lactamase	Beta-lactamase enzyme family;Beta-lactamase	COG2367	Beta-lactamase class A	GO:0046677;GO:0030655;GO:0008800	response to antibiotic;;beta-lactam antibiotic catabolic process;;beta-lactamase activity	K18767	beta-lactamase class A CTX-M [EC:3.5.2.6]
gene1759	mbtI	Isochorismate synthase/isochorismate-pyruvate lyase mbtI	SINGLE2	KPN_SCV	Chromosome	+	1917646	1918509	864	Isochorismate synthase/isochorismate-pyruvate lyase mbtI	Salicylate synthase OS=Mycolicibacterium paratuberculosis (strain ATCC BAA-968 / K-10)	PF00425	Chorismate_bind	chorismate binding enzyme	COG0147	Anthranilate/para-aminobenzoate synthases component I	-	-	K04781	salicylate synthetase [EC:5.4.4.2 4.2.99.21]
pB_gene0080	-	hypothetical protein	SINGLE3	KPN_SCV	PlasmidB	+	79450	79563	114	hypothetical protein	-	-	-	-	-	-	-	-	-	-
pB_gene0001	icmK	DotH/IcmK family type IV secretion protein	SINGLE4	KPN_SCV	PlasmidB	+	1	240	240	DotH/IcmK family type IV secretion protein	-	PF12293	T4BSS_DotH_IcmK	Putative outer membrane core complex of type IVb secretion	-	-	-	-	K12213	intracellular multiplication protein IcmK
gene1758	mbtI	putative chorismate binding protein	SINGLE5	KPN_SCV	Chromosome	+	1917206	1917562	357	putative chorismate binding protein	-	-	-	-	COG0147	Anthranilate/para-aminobenzoate synthases component I	-	-	K04781	salicylate synthetase [EC:5.4.4.2 4.2.99.21]
gene1757	ybtX	muropeptide transporter	SINGLE6	KPN_SCV	Chromosome	+	1916382	1917158	777	muropeptide transporter	-	-	-	-	-	-	GO:0016021;GO:0022857	integral component of membrane;;transmembrane transporter activity	K05373	MFS transporter, putative signal transducer
pA_gene0194	-	ABC transporter substrate-binding protein	SINGLE7	KPN_SCV	PlasmidA	-	192905	192102	804	ABC transporter substrate-binding protein	Heme-binding protein A OS=Haemophilus influenzae (strain ATCC 51907 / DSM 11121 / KW20 / Rd)	PF00496	SBP_bac_5	Bacterial extracellular solute-binding proteins, family 5 Middle	COG0747	ABC-type transport system, periplasmic component	-	-	K02035	peptide/nickel transport system substrate-binding protein
gene1127	oqxR	putative transcriptional regulator	SINGLE8	KPN_SCV	Chromosome	+	1161278	1161448	171	putative transcriptional regulator	-	-	-	-	COG1959	DNA-binding transcriptional regulator, IscR family	-	-	K19587	Rrf2 family transcriptional regulator, repressor of oqxAB
gene1968	impK	transmembrane protein	SINGLE9	KPN_SCV	Chromosome	+	2138569	2138739	171	transmembrane protein	-	-	-	-	COG3455	Type VI protein secretion system component TssL/VasF/DotU	-	-	K11892	type VI secretion system protein ImpK
pA_gene0110	insB	transposase	SINGLE10	KPN_SCV	PlasmidA	-	116370	115975	396	transposase	Insertion element IS1 protein InsB OS=Shigella flexneri	PF03400	DDE_Tnp_IS1	IS1 transposase	COG1662	Transposase and inactivated derivatives, IS1 family	-	-	K07480	insertion element IS1 protein InsB
gene3246	fabF	3-oxoacyl-(acyl carrier protein) synthase II	SINGLE11	KPN_SCV	Chromosome	-	3434245	3433604	642	3-oxoacyl-(acyl carrier protein) synthase II	3-oxoacyl-[acyl-carrier-protein] synthase 2 OS=Shigella flexneri	PF00109;PF00108	ketoacyl-synt;Thiolase_N	Beta-ketoacyl synthase, N-terminal domain;Thiolase, N-terminal domain	COG0304	3-oxoacyl-(acyl-carrier-protein) synthase	GO:0006633;GO:0004315	fatty acid biosynthetic process;;3-oxoacyl-[acyl-carrier-protein] synthase activity	K09458	3-oxoacyl-[acyl-carrier-protein] synthase II [EC:2.3.1.179]
pA_gene0193	-	ABC transporter%2C substrate-binding protein%2C family 5	SINGLE12	KPN_SCV	PlasmidA	-	192136	191936	201	ABC transporter%2C substrate-binding protein%2C family 5	-	-	-	-	COG0747	ABC-type transport system, periplasmic component	-	-	K02035	peptide/nickel transport system substrate-binding protein
gene5219	-	hypothetical protein	SINGLE13	KPN_SCV	Chromosome	+	5541644	5541841	198	hypothetical protein	-	-	-	-	-	-	-	-	-	-
